# Supplementary material for: Proteomics Analysis of the Non-Muscle Myosin Heavy Chain IIa-Enriched Actin-Myosin Complex Reveals Multiple Functions within the Podocyte
Source: PLoS One. 2014 Jun 20;9(6):e100660. doi: 10.1371/journal.pone.0100660 (PMC4065073; doi:10.1371/journal.pone.0100660)
Supplement: Table S1 — Murine NMMHCIIA-interacting proteins. (XLS) [file pone.0100660.s001.xls]

## Sheet: Sheet 1 - Table 1 - Table 1
	Table S1. Murine MYH9-interacting proteins
	ABCE1
	ACOX1
	ACTA1
	ACTR2
	ACTR3
	AJAP1
	AKAP8
	ANKLE1
	ANKRD13A
	ANKS1B
	AP2A1
	AP2A2
	AP2B1
	AP2M1
	ARHGAP21
	ARPC5L
	AXIN2
	BECN1
	BTBD17
	CDH18
	CENPV
	CFL1
	CLSTN2
	CMYA5
	COL19A1
	COL4A5
	COL7A1
	COPB1
	CTHRC1
	CTTNBP2
	DNAH12
	DNAH9
	DOCK2
	DYDC1
	EHBP1L1
	EHHADH
	FAM110A
	FANCA
	FANCF
	GAS2L1
	GSN
	HMGB1
	HMGB3
	HSP90B1
	IFT81
	ITGA8
	ITGB1
	KIF13B
	KIF15
	KIF19
	KIF5B
	KPNA1
	LRBA
	LRP5
	MARCKS
	MAST4
	MATR3
	MPRIP
	MSN
	MTMR3
	MYH10
	MYH11
	MYH14
	MYH7
	MYH9
	MYL12B
	MYL6
	MYO18A
	MYO18B
	MYO1A
	MYO5B
	MYO6
	MYO9A
	MYOCD
	MYOM1
	NAA16
	NES
	NMT1
	NPNT
	OCLN
	ODZ1
	OFD1
	PARK7
	PDIA3
	PECI
	PEX3
	PEX6
	PHLDB3
	PIPOX
	PLXNA4
	PPARGC1B
	PPIB
	PRDX1
	PRDX5
	RAD17
	RDX
	RPTOR
	S100A9
	SDCBP
	SDK2
	SHROOM1
	SHROOM3
	SNAP91
	SNCA
	SPIN1
	SPTBN4
	STXBP3
	SWAP70
	SYNPO2
	SYNRG
	SYT2
	TBC1D5
	TDRD9
	TLN1
	TMEM102
	TPBG
	TRIM44
	TRO
	TTC8
	TUBA8
	TYSND1
	UNC5C
	UTRN
	VIL1
	VIM
	VPS11
	VWCE
	ZAN
