# Supplementary material for: Proteomics Analysis of the Non-Muscle Myosin Heavy Chain IIa-Enriched Actin-Myosin Complex Reveals Multiple Functions within the Podocyte
Source: PLoS One. 2014 Jun 20;9(6):e100660. doi: 10.1371/journal.pone.0100660 (PMC4065073; doi:10.1371/journal.pone.0100660)
Supplement: Table S2 — Human NMMHCIIA-interacting proteins. (XLS) [file pone.0100660.s002.xls]

## Sheet: Sheet 1 - Table 1 - Table 1
	Table S2. Human MYH9-interacting proteins
	AARS
	ABAT
	ABLIM1
	ABLIM3
	ACAA2
	ACADVL
	ACAT1
	ACLY
	ACO1
	ACO2
	ACOT7
	ACOT9
	ACTB
	ACTBL2
	ACTC1
	ACTG1
	ACTG2
	ACTN1
	ACTN2
	ACTN3
	ACTN4
	ACTR1A
	ACTR1B
	ACTR2
	ACTR3
	ADSL
	ADSS
	AFAP1
	AHCY
	AHNAK
	AKAP12
	AKR1B1
	ALB
	ALDH18A1
	ALDH1B1
	ALDH7A1
	ALDOA
	ALDOC
	ANXA1
	ANXA2
	ANXA3
	ANXA5
	ANXA6
	ANXA7
	AP1B1
	AP2A1
	AP2B1
	AP2M1
	AP3B1
	API5
	ARCN1
	ARFGAP1
	ARHGAP1
	ARHGDIA
	ARPC3
	ASL
	ASPH
	ATIC
	ATP2A2
	ATP5A1
	ATP5B
	ATP6V1B2
	ATP6V1H
	ATXN10
	BAG5
	BSG
	C1QBP
	C20ORF3
	C22ORF28
	C6ORF211
	CACYBP
	CAD
	CALD1
	CALM1
	CALM2
	CALM3
	CALR
	CALU
	CAND1
	CANX
	CAP1
	CAPG
	CAPN1
	CAPN2
	CAPNS1
	CAPZA1
	CAPZA2
	CAPZB
	CAST
	CAT
	CCT2
	CCT3
	CCT4
	CCT5
	CCT6A
	CCT6B
	CCT7
	CCT8
	CD44
	CDC37
	CDSN
	CDV3
	CFL1
	CLIC1
	CLIC4
	CLTC
	CNDP2
	CNN1
	CNN2
	CNN3
	COPA
	COPB1
	COPB2
	COPE
	COPG
	CORO1A
	CORO1B
	CORO1C
	CRIP2
	CRTAP
	CSE1L
	CSK
	CSNK2A1
	CSRP2
	CSTA
	CSTF1
	CTNNA1
	CTSB
	CTSD
	CTTN
	CUL1
	CYP2S1
	DAK
	DAPK3
	DARS
	DBN1
	DBNL
	DCD
	DCTN1
	DCTN2
	DDB1
	DDX17
	DDX39B
	DFNA5
	DLD
	DLST
	DNM3
	DPYSL2
	DPYSL3
	DSC1
	DSG1
	DSP
	DST
	DYNC1H1
	EEA1
	EEF1A1
	EEF1D
	EEF1G
	EEF2
	EFHD2
	EHD1
	EHD4
	EIF2S3
	EIF3F
	EIF3L
	EIF4A1
	EIF4G1
	EIF6
	EML4
	ENO1
	ENO2
	ENO3
	EPB41L2
	EPB49
	EPPK1
	EPRS
	EPS8L2
	ERAP1
	ERP29
	ESYT1
	ETF1
	EWSR1
	EZR
	FASN
	FBXO22
	FDXR
	FH
	FHL2
	FKBP5
	FLG2
	FLNA
	FLNB
	FLNC
	FN1
	FSCN1
	FUBP1
	FUCA1
	GANAB
	GAPDH
	GARS
	GBE1
	GBP1
	GCN1L1
	GDI1
	GDI2
	GLRX3
	GLS
	GLUD1
	GOT1
	GOT2
	GPI
	GSDMD
	GSN
	GSS
	GSTO1
	GSTP1
	H2AFJ
	HADHA
	HADHB
	HARS
	HAT1
	HDLBP
	HEXA
	HIST1H2AB
	HIST1H2AC
	HIST1H2AD
	HIST1H2AE
	HIST1H2AG
	HIST1H2AH
	HIST1H2AI
	HIST1H2AJ
	HIST1H2AK
	HIST1H2AL
	HIST1H2AM
	HIST1H4A
	HIST1H4B
	HIST1H4C
	HIST1H4D
	HIST1H4E
	HIST1H4F
	HIST1H4H
	HIST1H4I
	HIST1H4J
	HIST1H4K
	HIST1H4L
	HIST2H2AA3
	HIST2H2AA4
	HIST2H2AC
	HIST2H4A
	HIST2H4B
	HIST3H2A
	HIST4H4
	HK1
	HMGB1
	HN1L
	HNRNPA2B1
	HNRNPF
	HNRNPH1
	HNRNPH2
	HNRNPK
	HNRNPM
	HNRNPU
	HRNR
	HSD17B10
	HSD17B4
	HSP90AA1
	HSP90AB1
	HSP90B1
	HSPA1A
	HSPA1B
	HSPA2
	HSPA4
	HSPA4L
	HSPA5
	HSPA8
	HSPA9
	HSPB1
	HSPD1
	HSPH1
	HYOU1
	IARS
	IDH2
	IFIT1
	IKBIP
	ILK
	IMPDH2
	IPO5
	IPO7
	IPO9
	IQGAP1
	IQGAP3
	ISG15
	ITGAV
	ITGB1
	JUP
	KHSRP
	KIAA0368
	KIAA1462
	KIAA1949
	KIAA1967
	KIF5B
	KPNA2
	KPNB1
	KRTAP4-7
	KRTAP5-1
	KRTAP5-10
	KRTAP5-5
	LAMB1
	LAMC1
	LAP3
	LARS
	LASP1
	LCP1
	LDHA
	LDHB
	LIMA1
	LIMCH1
	LMNA
	LMNB1
	LMNB2
	LMO7
	LOC100290337
	LOC100506055
	LOC652826
	LOC731751
	LPP
	LRPPRC
	LRRC59
	LTA4H
	LUZP1
	MACF1
	MAP1B
	MAP3K14
	MAP4
	MAPRE1
	MARS
	MAT2A
	MCM4
	MCM5
	MCM7
	MDH1
	MDH2
	MICAL2
	MPRIP
	MSH6
	MSN
	MST4
	MTHFD1
	MX1
	MX2
	MXRA7
	MYH10
	MYH14
	MYH9
	MYL12A
	MYL12B
	MYL6
	MYL6B
	MYL9
	MYLK
	MYO18A
	MYO1B
	MYO1C
	MYO1E
	MYO5A
	MYO5B
	MYO6
	MYOF
	NAMPT
	NANS
	NAP1L1
	NAP1L4
	NARS
	NCEH1
	NCLN
	NME1
	NME1-NME2
	NME2
	NNMT
	NONO
	NPEPPS
	NUCB2
	NUMA1
	NXN
	OR4C15
	OXCT1
	P4HA1
	P4HA2
	P4HB
	PA2G4
	PACSIN2
	PAICS
	PALLD
	PALM2-AKAP2
	PANK4
	PAPSS2
	PCBP1
	PCBP2
	PCMT1
	PCNA
	PDCD6IP
	PDIA3
	PDIA4
	PDIA6
	PDLIM1
	PDLIM2
	PDLIM5
	PDLIM7
	PEPD
	PFKP
	PFN1
	PGAM1
	PGD
	PGK1
	PGM1
	PGM3
	PHGDH
	PKM2
	PLEC
	PLIN3
	PLOD2
	PLS1
	PLS3
	PML
	POLDIP3
	POTEE
	PPIA
	PPP1CB
	PPP1R12A
	PPP2CA
	PPP2CB
	PPP2R1A
	PPP2R2A
	PPP2R5D
	PRDX4
	PRDX6
	PRKAR1A
	PRKAR2A
	PRKCSH
	PRKDC
	PRMT5
	PSMA3
	PSMA5
	PSMA6
	PSMC1
	PSMC2
	PSMC3
	PSMC4
	PSMD1
	PSMD12
	PSMD13
	PSMD2
	PSMD4
	PSMD5
	PSME1
	PTBP1
	PTPN14
	PTRF
	PUF60
	RAB5C
	RAD23B
	RAD50
	RAI14
	RAN
	RANGAP1
	RARS
	RASA1
	RBBP4
	RBBP7
	RCN1
	RDX
	RPS27A
	RPS3
	RPS4X
	RRBP1
	RTN4
	RUVBL1
	RUVBL2
	S100A10
	S100A11
	SAMHD1
	SBSN
	SCIN
	SCRN1
	SDF4
	SEC23A
	SEC24D
	SEC31A
	SEPT11
	SEPT2
	SEPT6
	SEPT7
	SEPT8
	SEPT9
	SERPINB12
	SERPINB3
	SERPINH1
	SF3A1
	SF3A3
	SFPQ
	SHMT1
	SHMT2
	SHROOM2
	SIPA1
	SIPA1L3
	SLC22A23
	SLC25A5
	SLC25A6
	SLC9A3R1
	SMTN
	SND1
	SNRPA1
	SNX2
	SNX5
	SNX6
	SOD2
	SORBS1
	SORBS2
	SPECC1L
	SPTAN1
	SPTBN1
	SPTBN2
	SQRDL
	SRP54
	SRSF2
	SSB
	SSH1
	ST13
	STAT1
	STAT3
	STIP1
	STK24
	STRAP
	SVIL
	SYAP1
	SYNCRIP
	SYNPO
	TADA2B
	TAGLN
	TAGLN2
	TALDO1
	TARDBP
	TARS
	TCP1
	TES
	TFG
	TFRC
	TGM2
	TGM3
	THBS1
	TJP1
	TJP2
	TKT
	TLN1
	TMOD3
	TMX3
	TNPO1
	TNS1
	TPI1
	TPM1
	TPM2
	TPM3
	TPM4
	TPP2
	TPR
	TRAP1
	TRIM21
	TRIM28
	TRIP13
	TRIP6
	TTN
	TUBA1A
	TUBA1C
	TUBA4A
	TUBAL3
	TUBB
	TUBB1
	TUBB2A
	TUBB2C
	TUBB3
	TUBB4
	TUBB6
	TUBB8
	TUFM
	TWF1
	TXNDC5
	TXNRD1
	UBA1
	UBA2
	UBA52
	UBB
	UBC
	UBQLN1
	UCHL1
	UGDH
	UGGT1
	UGP2
	UMPS
	UNC45A
	USO1
	USP14
	VARS
	VASP
	VAT1
	VCL
	VCP
	VIM
	VPS35
	VPS4A
	WARS
	WDR1
	XPO1
	XRCC5
	XRCC6
	YBX1
	YWHAB
	YWHAE
	YWHAG
	YWHAH
	YWHAQ
	YWHAZ
	ZNF185
	ZYX
