# Supplementary material for: Proteomics Analysis of the Non-Muscle Myosin Heavy Chain IIa-Enriched Actin-Myosin Complex Reveals Multiple Functions within the Podocyte
Source: PLoS One. 2014 Jun 20;9(6):e100660. doi: 10.1371/journal.pone.0100660 (PMC4065073; doi:10.1371/journal.pone.0100660)
Supplement: Table S3 — Enrichment analysis of murine pathways represented in NMMHCIIA-interacting proteins. (XLS) [file pone.0100660.s003.xls]

## Sheet: Mouse Enrichment - Table 1 - Ta
Table S3. Enrichment analysis of murine pathways represented in MYH9-interacting proteins
	Term	Overlap	P-value	Genes
WikiPathways	Hs_Regulation_of_Actin_Cytoskeleton_WP51_20783	6/129	0.00124113	MYH10;GSN;MSN;VIL1;CFL1;RDX
	Hs_Striated_Muscle_Contraction_WP383_21484	3/34	0.00461438	VIM;MYOM1;ACTA1
Reactome	Term	Overlap	P-value	Genes
	Synaptic Transmission	5/71	0.000239072	AP2B1;MYO6;AP2M1;AP2A2;AP2A1
	HIV Infection	6/170	0.00184322	DOCK2;AP2M1;AP2B1;KPNA1;AP2A2;AP2A1
	Apoptosis	4/117	0.0131506	OCLN;NMT1;GSN;KPNA1
	Integrin cell surface interactions	3/73	0.0201769	TLN1;COL4A5;ITGA8
	Gap junction trafficking and regulation	2/29	0.0235888	AP2M1;MYO6
	Signaling by EGFR	2/41	0.0432818	AP2A2;AP2A1
BioCarta	Term	Overlap	P-value	Genes
	RHO_PATHWAY	5/31	0.000102355	TLN1;ACTR3;ACTR2;GSN;CFL1
	SALMONELLA_PATHWAY	3/12	0.00104658	ACTR3;ACTR2;ACTA1
	UCALPAIN_PATHWAY	3/18	0.00289508	TLN1;ACTA1;ITGB1
	ACTINY_PATHWAY	3/19	0.00332153	ACTA1;ACTR3;ACTR2
	ATRBRCA_PATHWAY	3/22	0.00482584	FANCF;FANCA;RAD17
	ECM_PATHWAY	3/23	0.0054054	TLN1;ITGB1;GSN
	MCALPAIN_PATHWAY	3/25	0.00668679	TLN1;ITGB1;ACTA1
	EPHA4_PATHWAY	2/10	0.0119984	ACTA1;ITGB1
	INTEGRIN_PATHWAY	3/38	0.0193102	TLN1;ITGB1;ACTA1
	CDC42RAC_PATHWAY	2/15	0.0236811	ACTR3;ACTR2
	NDKDYNAMIN_PATHWAY	2/19	0.0353304	AP2A1;AP2M1
	PTDINS_PATHWAY	2/23	0.04877	AP2A1;AP2M1
PPI Hubs	Term	Overlap	P-value	Genes
	ACTG1	19/246	1.44577e-15	UTRN;SNCA;MYH7;MYH9;ACTR3;ACTA1;VIL1;OCLN;MYO1A;MYL12B;MYH11;MYH14;MYH10;TLN1;GSN;MSN;ARPC5L;CFL1;RDX
	ACTB	17/339	3.59459e-11	SNCA;MYH7;MYH9;MYO18B;MARCKS;ACTA1;MYL6;MYL12B;MYH11;MYH14;MYH10;TLN1;GSN;ARPC5L;CFL1;VIM;RDX
	ARRB2	16/323	1.70896e-10	S100A9;MYH9;SPIN1;AP2B1;AP2A2;TUBA8;AP2A1;MYOCD;MYL6;AP2M1;MYH10;ARHGAP21;GSN;ARPC5L;CFL1;VIM
	GRB2	21/767	6.59716e-09	MYH9;MYO18A;ACTA1;AP2M1;MYO1A;MPRIP;MYH11;MYH14;MYH10;PRDX1;FAM110A;ACTR3;ACTR2;AP2B1;FANCA;AP2A1;MYO6;MYL6;GSN;CFL1;MATR3
	SLC2A4	18/635	5.62723e-08	KIF5B;PDIA3;COPB1;ACTA1;AP2M1;ACOX1;PRDX5;PRDX1;VIM;EHBP1L1;NES;ACTR3;AP2A2;ITGB1;PPIB;MSN;CFL1;PARK7
	ARRB1	12/263	9.20954e-08	S100A9;MYH9;SPIN1;AP2B1;ACTA1;AP2A1;MYL6;MYL12B;MPRIP;GSN;CFL1;VIM
	YWHAB	19/812	4.21213e-07	KIF5B;MYH9;AP2M1;MPRIP;HSP90B1;AP2B1;AP2A2;AP2A1;ITGB1;MYO18A;MYH11;MYH14;MYH10;SNCA;ACTR3;ACTR2;MYO6;SNAP91;GSN
	ACTA1	9/165	1.00544e-06	OCLN;UTRN;MYO6;TLN1;GSN;ACTA1;VIL1;CFL1;VIM
	SRC	14/513	3.04125e-06	ACTA1;UNC5C;NMT1;PRDX1;SNCA;PPARGC1B;AP2B1;FANCA;VIL1;OCLN;AKAP8;ITGB1;GSN;CFL1
	GRIN2B	9/219	9.23126e-06	MYH7;MYH9;MYL6;AP2M1;MYL12B;MYH11;MYH10;PRDX1;GSN
	GABARAPL1	13/499	1.14807e-05	MYH9;PDIA3;ACOX1;PRDX1;VIM;RDX;HSP90B1;SNCA;S100A9;MYL6;GSN;CFL1;MATR3
	VCL	7/121	1.18057e-05	MYH9;MYL6;TLN1;PDIA3;GSN;ACTA1;VIM
	IL7R	7/127	1.59204e-05	MYL6;PDIA3;GSN;MSN;CFL1;PARK7;TUBA8
	PRKCE	8/193	2.79776e-05	SNCA;MYH7;MYH9;COPB1;ACTA1;OCLN;ITGB1;VIM
	YWHAZ	12/500	5.57138e-05	KIF5B;MYH9;RPTOR;MPRIP;PRDX1;VIM;SNCA;SYNPO2;TLN1;ARHGAP21;CFL1;KPNA1
	MAP3K3	8/227	8.44037e-05	MYH9;MYO6;MYL6;MYO1A;MPRIP;MYH10;MATR3;VIM
	TNFRSF1B	6/124	0.000131086	MYO6;MYH9;MYH10;COPB1;VIM;HSP90B1
	ESR1	12/591	0.000258238	MYH9;HMGB1;AP2M1;MYH14;RDX;PPARGC1B;ACTR3;ACTR2;MYO6;AKAP8;MYL6;GSN
	APC	6/150	0.00035232	MYO6;KIF5B;AXIN2;MYH11;MYH10;AP2B1
	ESR2	9/361	0.000381145	MYH7;ACTR3;SHROOM3;AP2A1;AKAP8;MYL6;MYH14;GSN;VIM
	CHUK	6/157	0.000445199	TRIM44;MYH9;MYL6;MYH14;MYH10;FANCA
	MAP1LC3A	9/383	0.000578488	SNCA;S100A9;COPB1;AP2A1;PRDX1;KIF15;CFL1;MATR3;VIM
	NFKB1	8/305	0.000588139	MYH9;AKAP8;MYL6;HMGB1;MYH10;MATR3;KPNA1;VIM
	APP	7/247	0.000842569	SNCA;MYH9;PDIA3;PPIB;GSN;COL4A5;HSP90B1
	DLG4	9/409	0.000912735	PDIA3;PRDX1;ANKS1B;SNCA;KIF13B;AP2A1;MYL6;CFL1;PARK7
	YWHAG	9/428	0.00124513	KIF5B;RPTOR;TMEM102;MPRIP;MYH10;VIM;SNCA;SYNPO2;CFL1
	ITGB1	5/129	0.00127291	ITGB1;ITGA8;TLN1;PDIA3;ANKS1B
	CSNK1E	6/195	0.001328	FAM110A;AP2A1;OCLN;AXIN2;AP2M1;SYNRG
	CALM1	8/359	0.00163556	SYT2;SNCA;UTRN;MARCKS;AP2B1;MYO6;ARPC5L;MATR3
	IKBKE	9/454	0.00185232	KIF5B;MYH9;MYH10;PRDX5;RDX;MYO6;MYL6;PPIB;MSN
	PRKCA	10/547	0.00186745	MYH9;MARCKS;ACTA1;TBC1D5;HMGB1;STXBP3;VIM;RDX;OCLN;ITGB1
	TRAF6	10/550	0.00194245	MARCKS;HMGB3;BECN1;ACTR3;ACTR2;ABCE1;AP2A1;SDCBP;PPIB;MSN
	EGFR	9/467	0.0022345	ACTA1;AP2M1;PRDX1;ANKS1B;HSP90B1;S100A9;TLN1;CFL1;MATR3
	CDK1	11/659	0.0022397	RPTOR;MARCKS;PDIA3;HMGB1;MPRIP;PRDX1;VIM;NES;ACTR3;FANCA;SNAP91
	SNCA	7/328	0.00403307	SYT2;SNCA;AP2B1;AP2A1;AP2M1;MYL12B;MYH10
	H2AFX	5/172	0.00426168	RAD17;MSN;CFL1;MATR3;HSP90B1
	IKBKG	7/332	0.00430186	KIF5B;MYH9;TUBA8;MYO6;MYL6;MYH10;VIM
	SFN	5/173	0.00436439	KIF5B;MPRIP;ARHGAP21;SHROOM1;SHROOM3
	TNFRSF1A	5/173	0.00436439	MYO6;MYH9;MYL6;MYH10;MSN
	PRKCB	7/338	0.00473028	MARCKS;ACTA1;AP2A1;OCLN;ITGB1;MSN;VIM
	DYNLL1	5/183	0.00549068	SNCA;ACTA1;SHROOM1;SHROOM3;VIM
	CLTC	4/120	0.00660415	SNCA;SNAP91;AP2B1;AP2A2
	CASP3	5/193	0.00680873	ACTA1;AKAP8;HMGB1;GSN;VIM
	SHC1	5/195	0.00709675	AP2B1;AP2A2;AP2A1;ITGB1;AP2M1
	CSNK2A1	9/564	0.00746983	MYH9;MYO18A;MARCKS;MYL12B;MYH10;HSP90B1;SNCA;OCLN;ARHGAP21
	RFC1	4/128	0.00820338	RAD17;ITGB1;ITGA8;TLN1
	SGK1	4/135	0.0097954	RPTOR;MARCKS;FANCA;MATR3
	ATM	5/222	0.0118587	AP2B1;AP2A2;RAD17;MATR3;VIM
	PPP2R1A	4/146	0.0126812	CTTNBP2;AXIN2;PRDX1;PARK7
	CDK5	4/146	0.0126812	PLXNA4;TLN1;VIM;NES
	PTK2	4/163	0.0181223	SNCA;ITGB1;TLN1;GSN
	GC20	4/165	0.0188442	MYL6;HMGB3;ACTR3;ACTR2
	MEPCE	4/165	0.0188442	KIF5B;MATR3;KPNA1;TUBA8
	PPP1CA	4/184	0.0265966	SNCA;MYL12B;ACTA1;CFL1
	PPP2CA	4/184	0.0265966	CTTNBP2;ITGB1;AXIN2;CFL1
	RPS6KA3	6/375	0.027141	LRBA;SPTBN4;SYNRG;MATR3;VIM;NES
	RELA	5/283	0.0296666	AKAP8;HMGB1;MYH10;MATR3;VIM
	231403	5/288	0.0316148	ACTR2;MYL6;PPIB;MSN;RDX
	CSNK2A2	5/289	0.0320139	UTRN;SNCA;OCLN;AKAP8;HSP90B1
	PRKDC	5/296	0.0348963	BECN1;RAD17;HMGB1;MATR3;VIM
	CDC42	4/205	0.0371056	S100A9;MYO9A;ACTR3;MYO6
	CRK	4/215	0.0428412	MYO18B;FANCA;AP2A1;AP2M1
	CDH1	3/127	0.0433987	MYO6;AJAP1;ACTR3
	GABARAPL2	7/539	0.0459047	PDIA3;TBC1D5;PRDX1;VIM;HSP90B1;S100A9;MATR3
	SMURF1	3/132	0.047627	OCLN;NAA16;AP2B1
	PRKAB1	4/223	0.0477711	KIF5B;HMGB3;MYH10;MSN
	FYN	6/433	0.04862	LRBA;NMT1;FAM110A;SNCA;FANCA;PLXNA4
	SMAD3	5/328	0.0500884	MYO5B;MYOCD;AXIN2;PEX6;VIM
	SYK	3/136	0.0511507	SNCA;MSN;SWAP70
	RHOA	3/139	0.0538746	MPRIP;ARHGAP21;MSN
	MAPK13	3/139	0.0538746	MARCKS;PDIA3;HSP90B1
	TCP1	3/139	0.0538746	CTTNBP2;FANCA;TUBA8
	CTNNB1	5/337	0.0549662	SNCA;CDH18;AJAP1;SDCBP;AXIN2
	SMARCA4	3/144	0.0585666	MYOCD;FANCA;HSP90B1
	AR	4/243	0.0614162	HMGB1;PRDX1;GSN;PARK7
	PLCG1	4/244	0.0621476	FANCA;VIL1;SNAP91;GSN
	GRIN1	3/149	0.0634454	MYH9;MYH11;MYH10
	AKT1	5/355	0.0655238	PPARGC1B;FANCA;ACTA1;ITGB1;VIM
	RAC1	4/249	0.0658735	MYH9;ACTA1;PLXNA4;DOCK2
	RNPS1	3/157	0.0716301	MYO18A;AP2B1;AP2A1
	EIF1B	3/159	0.0737473	MYL6;ACTR3;ACTR2
	CAMK2A	3/160	0.0748164	SNCA;ITGB1;VIM
	MYC	6/498	0.0825785	PRDX1;MYO9A;TUBA8;AP2A1;AKAP8;MATR3
	EPB41	3/172	0.0881739	MYH9;MYH10;ACTA1
	FOS	3/173	0.0893299	TRO;MATR3;HSP90B1
	RPOB	3/174	0.0904924	PPIB;MATR3;HSP90B1
	ERBB2	3/175	0.0916612	TLN1;ANKS1B;HSP90B1
	YWHAH	3/177	0.0940177	SNCA;KIF5B;CFL1
	ATXN1	3/194	0.115023	MYO18A;TBC1D5;CFL1
	MDM2	3/197	0.118902	GSN;VIM;HSP90B1
	SUMO1	3/198	0.120205	ANKLE1;PARK7;CENPV
	VIM	3/199	0.121514	ACTA1;KIF15;VIM
	PRKACA	5/440	0.129349	MARCKS;NMT1;VIM;AKAP8;MSN
	MAP1LC3B	4/322	0.132587	SNCA;PRDX1;MATR3;VIM
	YWHAE	3/215	0.14315	SNCA;MYH10;VIM
	TNIK	2/121	0.168463	ACTR2;GSN
	BCL2	2/121	0.168463	BECN1;SPIN1
	C1ORF103	2/122	0.170592	HMGB1;VIM
	XPO1	2/124	0.174864	BECN1;TLN1
	SMAD9	2/129	0.185617	AP2A1;LRP5
	CASP8	2/130	0.18778	MSN;VIM
	CHD3	2/132	0.192115	KIF15;VIM
	COPS5	2/132	0.192115	MYH9;MYH10
	UBB	2/135	0.198643	SNCA;MYO6
	MTOR	2/138	0.205198	RPTOR;NES
	HSP90AB1	2/138	0.205198	SNCA;MYH9
	NPM1	2/144	0.218377	FANCA;SWAP70
	ARF1	2/145	0.220581	ARHGAP21;COPB1
	PIN1	2/145	0.220581	SNCA;AP2A1
	PCNA	2/146	0.222787	RAD17;FANCA
	CDK2	6/675	0.224816	RPTOR;MARCKS;VIM;NES;AP2A1;MSN
	MAPK1	4/406	0.23205	RPTOR;MARCKS;SNCA;MYOCD
	MAPK14	5/552	0.242556	RPTOR;COPB1;S100A9;SNAP91;MATR3
	IRS1	2/157	0.247155	RPTOR;VIM
	RIF1	2/157	0.247155	HMGB1;VIM
	SMAD1	2/162	0.258271	MAST4;AP2A2
	ALB	2/164	0.26272	GSN;ACTA1
	SQSTM1	2/165	0.264945	SNCA;VIM
	PLK1	2/166	0.26717	SNCA;VIM
	SRRM2	2/166	0.26717	MYL6;VIM
	IKBKB	2/169	0.273845	MYH10;FANCA
	UBQLN4	2/171	0.278294	PPIB;COPB1
	CALM3	2/172	0.280518	SNCA;MARCKS
	PTPN6	2/173	0.282742	MYH9;AP2A1
	PRKACB	2/174	0.284965	VIM;TBC1D5
	PAK1	2/176	0.289409	ACTA1;VIM
	VHL	3/314	0.296424	KIF5B;MYL6;PPIB
	NFKB2	2/184	0.307152	MYH9;MATR3
	MAP3K1	2/184	0.307152	MYH10;VIM
	HNRNPK	2/188	0.315996	HMGB1;MATR3
	YWHAQ	2/188	0.315996	KIF5B;MPRIP
	MAPK3	3/326	0.316135	SNCA;RPTOR;MYOCD
	STAT3	2/192	0.324815	PDIA3;KPNA1
	GABARAP	4/479	0.32944	PRDX1;VIM;HSP90B1;MATR3
	SP1	2/195	0.331411	UTRN;ARHGAP21
	LYN	2/197	0.335799	SNCA;NMT1
	CCT3	2/202	0.346732	CTTNBP2;FANCA
	ABL1	3/351	0.357248	FAM110A;ACTA1;LRBA
	MAPK8	3/352	0.358889	SNCA;NMT1;MSN
	NR3C1	2/209	0.36194	HMGB1;PRDX1
	TGFBR1	2/216	0.377018	AP2B1;OCLN
	BRCA1	2/216	0.377018	FANCA;KPNA1
	SMAD4	2/221	0.387701	AP2B1;OCLN
	SMAD2	3/370	0.388316	KIF5B;MYO18A;MYOCD
	GSK3B	5/696	0.412235	RPTOR;MARCKS;NMT1;MYOCD;AXIN2
	NCK1	2/244	0.435757	FAM110A;FANCA
KEA	Term	Overlap	P-value	Genes
	ROCK1	5/44	0.00042573	VIM;RDX;MSN;MYL12B;MARCKS
	ROCK2	4/25	0.000521393	VIM;RDX;MSN;MYL12B
	MYLK	3/16	0.00185545	ACTA1;MYL12B;MYO18A
	RIPK3	6/95	0.00203122	PRDX1;MYO6;MYL6;VIM;MPRIP;MYH10
	LRRK2	2/4	0.00251398	RDX;MSN
	PTK2B	5/70	0.00295993	TLN1;SNCA;ARHGAP21;GSN;ITGB1
	PRKCE	5/70	0.00295993	OCLN;SNCA;COPB1;ACTA1;ITGB1
	STK10	2/5	0.00348953	RDX;MSN
	ULK1	2/5	0.00348953	OCLN;SDCBP
	DAPK1	3/21	0.00369695	BECN1;MYL12B;UNC5C
	LIMK2	2/6	0.00461304	GSN;CFL1
	MAP3K3	8/193	0.00466835	MYH9;MYO6;MYL6;MYO1A;MPRIP;MYH10;MATR3;VIM
	TTN	3/26	0.00636736	MYOM1;ACTA1;MYH9
	MOS	2/9	0.00883195	VIM;CENPV
	IKBKE	4/60	0.00987286	MYO6;MYH9;MYL6;MYH10
	SRC	10/346	0.0175528	SNCA;AP2B1;VIL1;OCLN;UNC5C;AKAP8;NMT1;PRDX1;GSN;CFL1
	NRK	1/1	0.0263829	CFL1
	RIPK2	3/48	0.0295445	VIM;MYH9;MYH10
	CHUK	4/90	0.0353454	MYH9;MYL6;MYH14;MYH10
	ADRBK1	3/56	0.0428247	SNCA;MSN;RDX
	CSNK1A1	4/99	0.0469596	OCLN;SNCA;HMGB1;KPNA1
	ILK	2/25	0.0492215	ITGB1;MYL12B
GO BP	Term	Overlap	P-value	Genes
	actin filament-based process (GO:0030029)	11/120	2.27393e-08	MYO6;MYH7;MYH9;SDCBP;MYL6;DOCK2;MYH10;GSN;ACTA1;VIL1;SHROOM1
	actin filament-based movement (GO:0030048)	5/18	1.65321e-06	MYL6;MYO6;MYH7;MYH9;MYH10
	intracellular transport (GO:0046907)	14/344	3.39209e-06	KIF13B;KIF5B;MYH7;MYH9;PDIA3;COPB1;AP2A1;MYO6;SDCBP;MYL6;MYH10;PEX6;PEX3;KPNA1
	establishment of localization in cell (GO:0051649)	14/414	2.61982e-05	KIF5B;MYH7;MYH9;PDIA3;COPB1;MYH10;PEX6;PEX3;KIF13B;AP2A1;MYO6;SDCBP;MYL6;KPNA1
	protein transport (GO:0015031)	9/186	6.47959e-05	KIF13B;MYH9;SDCBP;PDIA3;PEX6;PEX3;KPNA1;HSP90B1;AP2A1
	establishment of protein localization (GO:0045184)	9/188	7.01374e-05	KIF13B;MYH9;SDCBP;PDIA3;PEX6;PEX3;KPNA1;HSP90B1;AP2A1
	cell motion (GO:0006928)	9/208	0.000147296	MYH9;ACTR3;ACTR2;UNC5C;DOCK2;TLN1;MSN;DNAH9;VIM
	protein targeting (GO:0006605)	6/92	0.000258139	PDIA3;PEX6;PEX3;KIF13B;SDCBP;KPNA1
	cytoskeleton organization (GO:0007010)	8/182	0.000318759	MYH9;SDCBP;DOCK2;SPTBN4;TLN1;GSN;ACTA1;SHROOM1
	actin cytoskeleton organization (GO:0030036)	6/101	0.000415459	MYH9;SDCBP;DOCK2;GSN;ACTA1;SHROOM1
	cell-cell adhesion (GO:0016337)	6/104	0.00048189	ZAN;ITGB1;TRO;ITGA8;MSN;COL19A1
	organelle organization (GO:0006996)	14/553	0.000522386	MYH9;COPB1;ACTA1;HMGB1;DOCK2;PEX3;KIF15;SHROOM1;SDCBP;AKAP8;SPTBN4;TLN1;GSN;CENPV
	intracellular protein transport (GO:0006886)	7/155	0.000661066	KIF13B;SDCBP;PDIA3;PEX6;PEX3;KPNA1;AP2A1
	leukocyte migration (GO:0050900)	3/33	0.0042322	DOCK2;MSN;MYH9
	muscle filament sliding (GO:0030049)	2/9	0.00431152	MYL6;MYH7
	cellular response to stimulus (GO:0051716)	9/359	0.00609666	RPTOR;FANCA;SHROOM3;MYO6;RAD17;HMGB1;DOCK2;PRDX5;PRDX1
	actin filament organization (GO:0007015)	3/38	0.00611599	SHROOM1;GSN;ACTA1
	negative regulation of apoptosis (GO:0043066)	6/177	0.00640682	MYO18A;HMGB1;BECN1;PRDX5;CFL1;HSP90B1
	negative regulation of programmed cell death (GO:0043069)	6/179	0.00674779	MYO18A;HMGB1;BECN1;PRDX5;CFL1;HSP90B1
	cellular response to reactive oxygen species (GO:0034614)	2/12	0.00700818	PRDX5;PRDX1
	transport (GO:0006810)	17/980	0.00736923	KIF5B;MYH7;MYH9;HSP90B1;AP2A1;SPTBN4;PDIA3;COPB1;MYH10;PEX6;PEX3;SNCA;KIF13B;MYO6;SDCBP;MYL6;KPNA1
	anti-apoptosis (GO:0006916)	5/131	0.00795918	MYO18A;HMGB1;BECN1;CFL1;HSP90B1
	protein targeting to peroxisome (GO:0006625)	2/13	0.00803874	PEX6;PEX3
	protein targeting to membrane (GO:0006612)	2/14	0.00913308	PEX3;SDCBP
	cellular response to oxidative stress (GO:0034599)	2/17	0.0127866	PRDX5;PRDX1
	regulation of immune response (GO:0050776)	4/96	0.0130913	AP2B1;AP2M1;AP2A2;AP2A1
	microtubule-based movement (GO:0007018)	2/19	0.0155191	KIF5B;KIF13B
	leukocyte adhesion (GO:0007159)	2/20	0.016971	ITGB1;MSN
	response to reactive oxygen species (GO:0000302)	2/21	0.0184784	PRDX5;PRDX1
	homophilic cell adhesion (GO:0007156)	2/21	0.0184784	ITGB1;TRO
	protein import into nucleus (GO:0006606)	2/24	0.023323	PDIA3;KPNA1
	cell morphogenesis (GO:0000902)	2/24	0.023323	SHROOM1;SHROOM3
	regulation of chromosome organization (GO:0033044)	2/25	0.0250418	SNCA;CENPV
	nuclear import (GO:0051170)	2/26	0.0268107	PDIA3;KPNA1
	cell adhesion (GO:0007155)	7/319	0.0289587	COL19A1;ZAN;ITGB1;TRO;TPBG;ITGA8;MSN
	endocytosis (GO:0006897)	3/73	0.0321599	SNCA;MYO6;AP2A1
	cytokinesis (GO:0000910)	2/29	0.0324081	MYH9;MYH10
	cell division (GO:0051301)	2/35	0.044822	MYH9;MYH10
	cell migration (GO:0016477)	3/84	0.0451879	MSN;MYH9;DOCK2
	response to cytokine stimulus (GO:0034097)	2/36	0.0470379	SNCA;TMEM102
GO CC	Term	Overlap	P-value	Genes
	myosin complex (GO:0016459)	7/17	3.00269e-09	MYL6;SHROOM1;MYO6;MYH7;MYO18B;MYOM1;MYH10
	cytoskeletal part (GO:0044430)	18/339	1.56622e-08	KIF5B;MYH7;MYH9;MYO18B;ACTR3;ACTR2;ACTA1;SHROOM1;MYOM1;MYO6;MYL6;MYO1A;SPTBN4;MYH10;KIF15;VIM;NES;CENPV
	peroxisome (GO:0005777)	7/52	2.2125e-06	ACOX1;EHHADH;PEX6;PRDX5;PEX3;PECI;PIPOX
	cytoskeleton (GO:0005856)	11/218	2.16122e-05	UTRN;SNCA;MARCKS;SHROOM3;SDCBP;MYO1A;GSN;MSN;DNAH9;VIM;NES
	stress fiber (GO:0001725)	3/12	0.000450323	ACTA1;MYH9;MYH10
	actomyosin (GO:0042641)	3/13	0.000550106	ACTA1;MYH9;MYH10
	adherens junction (GO:0005912)	5/61	0.000582483	TLN1;MYH7;SDCBP;SHROOM3;ITGB1
	integrin complex (GO:0008305)	3/22	0.0021123	MYH9;ITGB1;ITGA8
	intracellular organelle (GO:0043229)	42/2798	0.00275174	AP2M1;MYO1A;HSP90B1;MYOCD;RAD17;PPIB;CFL1;DNAH9;PARK7;COPB1;HMGB1;ACOX1;PEX6;PRDX5;PEX3;PRDX1;S100A9;SNCA;SHROOM3;MYO6;PECI;AXIN2;GSN;CENPV;MYH7;MYH9;KIF15;PIPOX;UTRN;PPARGC1B;FANCA;AKAP8;MSN;EHHADH;MYO18A;MARCKS;PDIA3;VIM;NES;ABCE1;SDCBP;TLN1
	collagen (GO:0005581)	3/31	0.00513927	COL7A1;COL4A5;COL19A1
	filamentous actin (GO:0031941)	2/9	0.00552996	MYO1A;MYO6
	cell junction (GO:0030054)	5/108	0.00626692	MYH7;SDCBP;ITGB1;TLN1;SHROOM3
	protein complex (GO:0043234)	21/1154	0.00728678	KIF5B;MYH7;MYH9;TTC8;MYO1A;KIF15;PPARGC1B;AP2A1;ITGB1;ITGA8;RPTOR;MYO18B;MYOM1;MYH10;ACTR3;ACTR2;SHROOM1;MYO6;SDCBP;MYL6;KPNA1
	cell projection (GO:0042995)	5/113	0.00750488	SNCA;MYH9;MYO1A;TLN1;MSN
	microvillus (GO:0005902)	2/11	0.00773761	MYO1A;MSN
	cytosol (GO:0005829)	15/740	0.0100119	MYH9;RPTOR;COPB1;DOCK2;AP2M1;NMT1;PEX6;STXBP3;HSP90B1;SNCA;AP2B1;AP2A2;AP2A1;GSN;KPNA1
	kinesin complex (GO:0005871)	2/13	0.0102769	KIF5B;KIF15
	cell cortex (GO:0005938)	2/16	0.0146766	SNCA;MYH10
	receptor complex (GO:0043235)	4/89	0.0157406	MYH9;SDCBP;ITGB1;ITGA8
	focal adhesion (GO:0005925)	3/49	0.0166115	TLN1;MYH7;ITGB1
	cell-substrate junction (GO:0030055)	3/52	0.0192884	TLN1;MYH7;ITGB1
	ruffle (GO:0001726)	2/19	0.0197439	TLN1;MYH9
	intracellular membrane-bounded organelle (GO:0043231)	33/2303	0.0236378	AP2M1;HSP90B1;MYOCD;RAD17;PPIB;CFL1;PARK7;COPB1;HMGB1;ACOX1;PEX6;PRDX5;PEX3;PRDX1;S100A9;SNCA;MYO6;PECI;AXIN2;CENPV;MYH7;MYH9;PIPOX;PPARGC1B;FANCA;AKAP8;MSN;EHHADH;MYO18A;PDIA3;ABCE1;SDCBP;TLN1
	endoplasmic reticulum lumen (GO:0005788)	2/22	0.0254346	HSP90B1;PPIB
	extracellular matrix part (GO:0044420)	3/59	0.0264108	COL7A1;COL4A5;COL19A1
	actin cytoskeleton (GO:0015629)	3/60	0.0275286	SNCA;GSN;MARCKS
GO MF	Term	Overlap	P-value	Genes
	motor activity (GO:0003774)	7/46	1.89436e-07	MYL6;KIF13B;MYO6;KIF5B;MYH7;MYH9;MYH10
	cytoskeletal protein binding (GO:0008092)	11/206	1.10898e-06	SNCA;KIF5B;MYH9;MARCKS;ACTA1;SHROOM1;MYO6;SDCBP;SPTBN4;MYH10;TLN1
	actin filament binding (GO:0051015)	5/28	5.92684e-06	SHROOM1;MYO6;MYH9;MARCKS;MYH10
	microfilament motor activity (GO:0000146)	4/13	8.58936e-06	MYO6;MYH7;MYH9;MYH10
	structural molecule activity (GO:0005198)	11/327	7.3905e-05	MYH7;ACTA1;MYOM1;COL19A1;MYL6;SPTBN4;MYH11;TLN1;MSN;MATR3;VIM
	protein binding (GO:0005515)	57/5165	9.65119e-05	AP2M1;MPRIP;FAM110A;AP2B1;VIL1;SPTBN4;PPIB;CFL1;PARK7;RPTOR;COPB1;DOCK2;ACOX1;PRDX1;SNCA;S100A9;SHROOM1;GSN;KPNA1;KIF5B;MATR3;MYO18B;MYO18A;MARCKS;PDIA3;SYT2;KIF13B;BECN1;COL19A1;TLN1;COL7A1;LRBA;VPS11;HSP90B1;MYO9A;MYOCD;RAD17;ACTA1;TBC1D5;HMGB1;PEX6;PEX3;ACTR3;ACTR2;MYO6;MYH9;TMEM102;UTRN;PPARGC1B;FANCF;FANCA;ITGB1;MSN;MYH10;ARPC5L;VIM;SDCBP
	actin binding (GO:0003779)	6/91	0.000123885	MYO6;MYH9;SHROOM1;SPTBN4;MARCKS;MYH10
	structural constituent of cytoskeleton (GO:0005200)	5/67	0.000273883	TLN1;MSN;ACTA1;VIM;SPTBN4
	ADP binding (GO:0043531)	3/15	0.000377916	ACTA1;MYH9;MYH10
	structural constituent of muscle (GO:0008307)	4/39	0.000380198	MYL6;MYOM1;MYH7;MYH11
	ATPase activity, coupled (GO:0042623)	5/114	0.00266927	MYH7;MYH9;MYL6;MYH10;PEX6
	binding (GO:0005488)	61/6265	0.00285847	AP2M1;MPRIP;FAM110A;AP2B1;SPTBN4;PPIB;CFL1;PARK7;COPB1;ACOX1;SNCA;GSN;KPNA1;MYO18B;MYO18A;MARCKS;VPS11;MYO9A;MYOCD;ACTA1;TBC1D5;ACTR3;ACTR2;MYO6;MYH7;MYH9;UTRN;ITGB1;VIM;VIL1;RPTOR;DOCK2;PRDX1;S100A9;SHROOM1;KIF5B;KIF15;MATR3;PDIA3;SYT2;KIF13B;BECN1;COL19A1;TLN1;COL7A1;LRBA;HSP90B1;RAD17;HMGB1;HMGB3;PEX6;PEX3;ODZ1;TMEM102;PPARGC1B;FANCF;FANCA;MSN;MYH10;ARPC5L;SDCBP
	DNA bending activity (GO:0008301)	2/10	0.00403194	HMGB1;HMGB3
	ATPase activity (GO:0016887)	5/157	0.00978708	MYH7;MYH9;MYL6;MYH10;PEX6
	ATP binding (GO:0005524)	5/196	0.0229184	MYH7;MYH9;ACTA1;MYH10;PEX6
	microtubule motor activity (GO:0003777)	2/30	0.0273148	KIF13B;KIF5B
	calmodulin binding (GO:0005516)	2/33	0.0322643	MYO6;MARCKS
	nucleoside binding (GO:0001882)	5/226	0.0384942	MYH7;MYH9;ACTA1;MYH10;PEX6
VirusMINT	Term	Overlap	P-value	Genes
	Human immunodeficiency virus 1	16/489	0.000158693	EHHADH;PDIA3;COPB1;ACTA1;AP2M1;NMT1;VIM;AP2B1;ABCE1;AP2A2;TUBA8;AP2A1;ITGB1;PPIB;MSN;KPNA1
PFAM	Term	Overlap	P-value	Genes
	Myosin_head	9/33	1.04833e-10	MYO1A;MYO6;MYH7;MYH9;MYO18B;MYH11;MYH14;MYO18A;MYH10
	IQ_CaM_bd_region	9/79	9.5847e-08	MYO6;MYH7;MYH9;MYO18B;MYO18A;MYO1A;MYH11;MYH14;MYH10
	Myosin_N	5/13	4.63109e-07	MYH7;MYH9;MYH11;MYH14;MYH10
	Myosin_tail	5/14	6.23994e-07	MYH7;MYH9;MYH11;MYH14;MYH10
	Clathrin/Coatomer_adapt-like_N	3/14	0.000472958	AP2A2;AP2B1;COPB1
	kinesin_motor	4/41	0.000758414	KIF13B;KIF5B;KIF15;KIF19
	Band_4.1_N	3/30	0.00341269	TLN1;RDX;MSN
	Calponin_act_bd	4/67	0.00412813	UTRN;EHBP1L1;SPTBN4;GAS2L1
	PDZ	5/131	0.00836465	SDCBP;MYO18A;ARHGAP21;MAST4;SYNPO2
	MAM	2/16	0.0117787	NPNT;ZAN
	EGF_extracell	3/55	0.0163719	NPNT;ODZ1;VWCE
