# Supplementary material for: Proteomics Analysis of the Non-Muscle Myosin Heavy Chain IIa-Enriched Actin-Myosin Complex Reveals Multiple Functions within the Podocyte
Source: PLoS One. 2014 Jun 20;9(6):e100660. doi: 10.1371/journal.pone.0100660 (PMC4065073; doi:10.1371/journal.pone.0100660)
Supplement: Table S4 — Enrichment analysis of human pathways represented in NMMHCIIA-interacting proteins. (XLS) [file pone.0100660.s004.xls]

## Sheet: Human Enrichment - Table 1 - Ta
Table S4. Enrichment analysis of human pathways represented in MYH9-interacting proteins
WikiPathways	Term	Overlap	P-value	Genes
	Hs_Glycolysis_and_Gluconeogenesis_WP534_28564	19/40	5.18915e-08	ALDOA;LDHB;LDHA;ALDOC;PGAM1;HK1;GOT2;TPI1;GOT1;ENO2;ENO3;GAPDH;ENO1;PFKP;GPI;DLD;PGK1;MDH2;MDH1
	Hs_Striated_Muscle_Contraction_WP383_21484	12/34	0.000167663	VIM;TTN;TPM2;TPM1;TPM4;MYL9;TPM3;ACTG1;ACTC1;ACTN4;ACTN2;ACTN3
	Hs_Proteasome_Degradation_WP183_29614	16/60	0.000224568	PSMD1;PSMD2;PSMD4;PSMD5;PSME1;PSMA5;PSMA3;UBC;HIST1H2AB;PSMD13;PSMD12;PSMC4;UBA1;PSMC3;PSMC2;PSMC1
	Hs_Proteasome_Degradation_WP183_21063	16/60	0.000224568	PSMD1;PSMD2;PSMD4;PSMD5;PSME1;PSMA5;PSMA3;UBC;HIST1H2AB;PSMD13;PSMD12;PSMC4;UBA1;PSMC3;PSMC2;PSMC1
	Hs_Glycogen_Metabolism_WP500_21730	10/34	0.00187718	PPP2R5D;PPP2CA;PPP2CB;PPP2R1A;GBE1;PGM1;CALM2;UGP2;PPP2R2A;CALM1
	Hs_TNF-alpha-NF-kB_Signaling_Pathway_WP231_28972	28/177	0.00267476	CSNK2A1;CUL1;HSPB1;LRPPRC;CDC37;PSMC3;PSMC2;PSMC1;HSP90AB1;MCM7;PSMD1;HSP90AA1;MCM5;MAP3K14;KPNA2;YWHAZ;FKBP5;PML;PPP2CA;YWHAB;KIAA1967;STAT1;YWHAE;YWHAG;YWHAH;PSMD13;PSMD12;YWHAQ
	Hs_Alanine_and_aspartate_metabolism_WP106_20905	5/12	0.00858701	GOT2;GOT1;DARS;ABAT;ASL
	Hs_Translation_Factors_WP107_20907	10/48	0.0146674	EIF6;EIF3F;EEF1A1;EIF2S3;EEF2;ETF1;EIF4G1;EIF4A1;EEF1G;EEF1D
	Hs_Translation_Factors_WP107_29787	10/48	0.0146674	EIF6;EIF3F;EEF1A1;EIF2S3;EEF2;ETF1;EIF4G1;EIF4A1;EEF1G;EEF1D
	Hs_TCA_Cycle_WP78_28870	7/31	0.0278067	IDH2;FH;DLST;ACO2;DLD;MDH2;MDH1
	Hs_Alpha6-Beta4_Integrin_Signaling_Pathway_WP244_21193	11/63	0.0303413	EIF6;DSP;LAMC1;DST;YWHAZ;VIM;LAMB1;YWHAB;YWHAE;YWHAH;YWHAQ
	Hs_Prostaglandin_Synthesis_and_Regulation_WP98_20887	6/26	0.0375004	ANXA6;ANXA1;S100A10;ANXA5;ANXA3;ANXA2
	Hs_Pentose_Phosphate_Pathway_WP134_30180	3/7	0.0393644	TALDO1;PGD;TKT
	Hs_Pentose_Phosphate_Pathway_WP134_20963	3/7	0.0393644	TALDO1;PGD;TKT
Reactome	Term	Overlap	P-value	Genes
	Metabolism of carbohydrates	26/93	1.21123e-07	LDHB;LDHA;PGD;PGAM1;GOT2;GOT1;BSG;PFKP;PGM1;DLD;UGP2;MDH2;MDH1;ALDOA;TALDO1;ALDOC;HK1;TPI1;ENO2;ENO3;GAPDH;TKT;GPI;GBE1;PGK1;CALM2
	Signaling by Wnt	20/58	2.42525e-07	PPP2R5D;PSMD1;PSMD2;PSMD4;PSMD5;CUL1;PPP2R1A;PSMA6;PSME1;PSMA5;PSMA3;UBB;PPP2CA;PPP2CB;PSMD13;PSMC4;PSMD12;PSMC3;PSMC2;PSMC1
	Apoptosis	26/117	5.15278e-06	DBNL;STK24;PSMA6;PSMA5;PSMA3;DSP;LMNB1;PSMC4;PSMC3;PSMC2;DSG1;PSMC1;GSN;PSMD1;PSMD2;PSMD4;PSMD5;KPNB1;PSME1;UBB;YWHAB;LMNA;TJP1;PSMD13;PSMD12;TJP2
	Regulation of activated PAK-2p34 by proteasome mediated degradation	15/42	5.82536e-06	PSMD1;PSMD2;PSMD4;PSMD5;PSMD13;PSMC4;PSMA6;PSMD12;PSME1;PSMC3;PSMA5;PSMC2;PSMC1;PSMA3;UBB
	APC/C:Cdh1-mediated degradation of Skp2	15/57	0.000115469	PSMD1;PSMD2;PSMD4;PSMD5;PSMA6;PSME1;PSMA5;PSMA3;UBB;PSMD13;PSMD12;PSMC4;PSMC3;PSMC2;PSMC1
	Membrane Trafficking	12/40	0.000204205	ARFGAP1;COPA;AP1B1;CLTC;COPB2;COPB1;SEC24D;HSPA8;SEC23A;ARCN1;COPG;COPE
	DNA Replication	19/91	0.000208805	MCM7;PSMD1;PSMD2;PSMD4;PSMD5;MCM4;MCM5;PSME1;PSMA6;PSMA5;PSMA3;UBB;PSMD13;PSMC4;PSMD12;PSMC3;PSMC2;PSMC1;PCNA
	Cdc20:Phospho-APC/C mediated degradation of Cyclin A	15/62	0.000255124	PSMD1;PSMD2;PSMD4;PSMD5;PSMA6;PSME1;PSMA5;PSMA3;UBB;PSMD13;PSMC4;PSMD12;PSMC3;PSMC2;PSMC1
	HIV Infection	28/170	0.000261288	XRCC5;XPO1;XRCC6;PSMA6;PSMA5;PSMA3;AP2M1;PSMC4;PSMC3;PPIA;PSMC2;PSMC1;AP1B1;AP2B1;PSMD1;PSMD2;PSMD4;PSMD5;TPR;KPNB1;SLC25A5;SLC25A6;ATP6V1H;PSME1;UBB;PSMD13;PSMD12;AP2A1
	Cell Cycle, Mitotic	40/286	0.000292904	PPP2R5D;TUBB2C;RANGAP1;CUL1;DCTN1;DCTN2;TUBA4A;PCNA;DYNC1H1;TUBB4;NUMA1;PPP2CA;PPP2CB;YWHAE;YWHAG;PSMD13;PSMD12;XPO1;PSMA6;PSMA5;PSMA3;TUBB;PSMC4;PSMC3;PSMC2;PSMC1;MCM7;ACTR1A;PSMD1;PSMD2;PSMD4;PSMD5;TUBA1A;PPP2R1A;HSP90AA1;MCM4;MCM5;PSME1;MAPRE1;UBB
	Metabolism of amino acids	25/159	0.00103684	GOT2;GOT1;PSMA6;PSMA5;DLD;PSMA3;HSD17B10;GLUD1;ASL;ACAT1;PSMC4;PSMC3;PSMC2;GLS;PSMC1;PSMD1;PSMD2;PSMD4;PSMD5;PSME1;DLST;SHMT1;MAT2A;PSMD13;PSMD12
	Metabolism of proteins	30/207	0.00108335	TUBB2A;TUBB2C;CCT2;CCT3;EIF2S3;TUBA4A;CCT7;CCT5;CCT4;CCT8;TUBB6;TUBB1;TUBB3;TUBB4;CCT6A;EIF4A1;EEF1G;EEF1D;ETF1;RPS27A;EEF2;UBA52;EIF3F;EEF1A1;RPS3;TUBA1A;TUBA1C;RPS4X;EIF4G1;TCP1
	Cell Cycle Checkpoints	18/102	0.00173556	PSMA6;PSMA5;PSMA3;PSMC4;PSMC3;PSMC2;PSMC1;MCM7;PSMD1;PSMD2;PSMD4;PSMD5;MCM4;MCM5;PSME1;UBB;PSMD13;PSMD12
	Gene Expression	41/334	0.00260786	AARS;PTBP1;EIF2S3;RARS;HARS;GARS;EPRS;NARS;YBX1;EIF4A1;EEF1G;EEF1D;MARS;ETF1;SF3A1;SF3A3;RPS27A;SNRPA1;DARS;HNRNPA2B1;EEF2;HNRNPU;UBA52;HNRNPM;HNRNPK;HNRNPF;EIF3F;EEF1A1;HNRNPH2;HNRNPH1;CSTF1;RPS3;WARS;PCBP1;PCBP2;RPS4X;EIF4G1;TARS;VARS;IARS;LARS
	Pyruvate metabolism and TCA cycle	8/28	0.00308489	LDHB;LDHA;FH;DLST;BSG;ACO2;DLD;MDH2
	Integration of energy metabolism	28/206	0.00371296	PPP2R5D;PGAM1;DLD;MDH2;ALDOA;TALDO1;ALDOC;TPI1;FH;TKT;ATP5B;ACO2;SLC25A5;SLC25A6;PPP2CA;PPP2CB;ACLY;ATP5A1;PGK1;PRKAR2A;PRKAR1A;PPP2R1A;PFKP;ENO2;ENO3;GAPDH;DLST;GPI
	Metablism of nucleotides	13/75	0.00846848	ATP5B;CAD;IMPDH2;SLC25A5;SLC25A6;UMPS;NME2;NME1;ADSL;ADSS;ATIC;ATP5A1;PAICS
	Processing of Capped Intron-Containing Pre-mRNA	15/104	0.0200705	SNRPA1;PTBP1;HNRNPA2B1;HNRNPU;HNRNPM;HNRNPK;HNRNPF;HNRNPH2;HNRNPH1;CSTF1;YBX1;PCBP1;PCBP2;SF3A1;SF3A3
	Influenza Infection	18/148	0.0451614	XPO1;RPS27A;PTBP1;HNRNPA2B1;HNRNPU;UBA52;HNRNPM;HNRNPK;HNRNPF;HNRNPH2;HNRNPH1;YBX1;RPS3;PCBP1;PCBP2;KPNB1;SLC25A6;RPS4X
BioCarta	Term	Overlap	P-value	Genes
	UCALPAIN_PATHWAY	8/18	0.000490196	TLN1;CAPNS1;ACTN1;ACTN2;ACTN3;ITGB1;CAPN1;SPTAN1
	RHO_PATHWAY	10/31	0.000760037	TLN1;VCL;ACTR3;ACTR2;PFN1;ARPC3;GSN;ARHGAP1;CFL1;MYLK
	GLYCOLYSIS_PATHWAY	6/10	0.000804516	GPI;TPI1;PGAM1;HK1;PGK1;ENO1
	CELL2CELL_PATHWAY	6/13	0.00224578	ACTN1;ACTN2;ACTN3;CTNNA1;VCL;CSK
	NDKDYNAMIN_PATHWAY	7/19	0.00267694	NME2;AP2A1;NME1;CALM3;CALM2;AP2M1;CALM1
	MCALPAIN_PATHWAY	8/25	0.00274528	TLN1;ITGB1;PRKAR2A;CAPNS1;CAPN2;CAPN1;PRKAR1A;MYLK
	INTEGRIN_PATHWAY	10/38	0.00278172	TLN1;ITGB1;VCL;ZYX;CSK;CAPNS1;ACTN1;ACTN2;ACTN3;CAPN1
	UREACYCLE_PATHWAY	4/7	0.00740605	GOT1;GLUD1;GLS;ASL
	KREB_PATHWAY	4/8	0.0104528	ACO2;IDH2;FH;MDH1
	HIVNEF_PATHWAY	10/58	0.0328208	ACTG1;GSN;MAP3K14;LMNB1;LMNB2;PRKDC;NUMA1;RASA1;LMNA;SPTAN1
	MEF2D_PATHWAY	5/21	0.04537	CAPNS1;CAPN2;CALM3;CALM2;CALM1
PPI Hubs	Term	Overlap	P-value	Genes
	SLC2A4	173/635	9.71975e-95	LDHA;TUBB2C;PGD;SYNCRIP;ACTG1;ILK;PLS3;ACAA2;BSG;KIF5B;CTNNA1;JUP;ST13;NME2;TAGLN;HSD17B10;AHCY;SERPINH1;HADHA;HADHB;PFN1;FH;RTN4;LIMA1;PDIA3;PDIA6;PDIA4;YBX1;MTHFD1;COPB2;P4HA1;COPB1;ACO2;EIF4A1;CAND1;RUVBL1;EEF1D;EZR;PPP2CB;HSD17B4;SHMT2;LMNA;ACLY;NCLN;PRKAR2A;SND1;RPS27A;ACTN4;ACTN1;EEF2;HSPB1;UGGT1;UBA52;HDLBP;GLUD1;HNRNPK;HNRNPF;ARHGDIA;AP2M1;VCP;PRKAR1A;HSPD1;HNRNPH1;HEXA;PRDX4;RPS3;ACOT9;C…
	GABARAPL1	143/499	1.60008e-79	LDHA;XRCC6;TUBB2C;SYNCRIP;PLS3;PTBP1;MYH9;JUP;NME1;HSD17B10;AHCY;FLG2;HSPA1A;HADHA;HADHB;PFN1;PDIA3;NAP1L1;PDIA6;C22ORF28;MTHFD1;CLIC1;FLNB;FLNA;EIF4A1;EEF1G;RUVBL2;SERPINB3;HIST1H2AE;EZR;PPP2CA;HSD17B4;EPPK1;LMNA;SF3A1;TRIM21;SFPQ;RPS27A;HNRNPA2B1;ACTN1;EEF2;HNRNPU;HSPB1;PDCD6IP;ACTBL2;HNRNPM;TUBB;HNRNPK;HIST1H4A;HNRNPF;HNRNPH2;PRKAR1A;DSG1;HSPD1;HNRNPH1;PRDX4;CAD;RPS3;PRMT5;CAT;IMPDH2;AHNAK;SEC…
	YWHAZ	139/500	1.05209e-75	LDHB;LDHA;XRCC6;PGAM1;KIF5B;PTBP1;SIPA1L3;MYH9;NME2;AHCY;HSPA1A;HSPA1B;PFN1;GARS;UBA1;LIMA1;C22ORF28;YBX1;CCT6A;FLNA;EPB41L2;CLIC4;EIF4A1;CAND1;RUVBL2;RUVBL1;HIST1H2AG;NUMA1;EZR;SORBS2;TRIM28;LMNA;TRIM21;TFRC;XPO1;LMO7;IQGAP1;VCL;RPS27A;ACTN4;EEF2;HNRNPU;HSPB1;LRPPRC;HDLBP;TUBB;HNRNPK;HIST1H4A;HNRNPF;FSCN1;MPRIP;HNRNPH2;VCP;HSPD1;CAD;RPS3;PRMT5;AHNAK;DDB1;IPO7;PKM2;UBC;DCD;VIM;GCN1L1;VARS;ESYT1;I…
	MAP3K3	102/227	3.36669e-71	TUBB2A;CCT2;CCT3;ACTG1;MYH9;ST13;TUBA4A;DBN1;HSPA1A;HSPA1B;CAPZB;CDC37;CCT7;CCT5;CCT4;CCT8;TMOD3;LIMA1;BAG5;TUBB6;TUBB3;TUBB4;SLC25A5;SLC25A6;CCT6A;FLNA;RUVBL2;RUVBL1;YWHAZ;TFG;FASN;MARS;EPPK1;YWHAB;KIAA1967;YWHAE;YWHAG;YWHAH;PHGDH;YWHAQ;CALM3;ATP5A1;CALM2;CALM1;CAPZA1;IQGAP1;RPS27A;MYO6;ACTN4;RAI14;UBA52;MYL6;HIST1H4L;HIST1H4K;TUBB;HIST1H4A;HIST1H4B;HIST1H4E;HIST1H4F;HIST1H4C;HIST1H4D;HIST1H4I;H…
	GABARAPL2	137/539	2.39007e-70	XRCC5;XRCC6;TUBB2C;SYNCRIP;RANGAP1;PTBP1;JUP;ST13;HSD17B10;FLG2;HSPA1A;SERPINH1;HADHA;HADHB;PFN1;GARS;SRSF2;PDIA3;NAP1L1;PDIA6;C22ORF28;NAP1L4;YBX1;CCT6A;EIF4A1;EEF1G;SERPINB3;TUFM;HIST1H2AE;EZR;MARS;EPPK1;TRIM28;TRIM21;SFPQ;HSPA4L;PRKCSH;RPS27A;HNRNPA2B1;EEF2;HNRNPU;HSPB1;PDCD6IP;LRPPRC;ACTBL2;STIP1;HNRNPM;TUBB;HNRNPK;HIST1H4A;HNRNPF;HNRNPH2;PRKAR1A;DSG1;HSPD1;HNRNPH1;PRDX4;CAD;RPS3;IMPDH2;SEC23…
	IKBKE	122/454	1.58008e-64	TUBB2A;PGD;SYNCRIP;ACTG1;PLS3;CUL1;KIF5B;EIF2S3;MYH9;ST13;ADSS;HSPA1A;HADHA;CACYBP;FH;GARS;UBA2;PCNA;NAP1L1;PDIA6;PDIA4;CLIC1;RUVBL2;RUVBL1;EEF1D;EZR;PPP2CB;SHMT2;MAT2A;TRIM28;KIAA1967;ACLY;ETF1;SF3A1;TFRC;CAPZA1;PRKCSH;SND1;LRRC59;RPS27A;SNRPA1;TWF1;PA2G4;PDCD6IP;UGGT1;LRPPRC;STIP1;HNRNPM;TUBB;MYL12A;VCP;HNRNPH1;MYH10;UCHL1;IMPDH2;PPP2R1A;UBC;MAPRE1;FKBP5;RDX;GCN1L1;IARS;ATIC;HSPA8;HSPA9;ANXA2;A…
	MAP1LC3A	114/383	4.59189e-64	TUBB2A;TUBB2C;SYNCRIP;CCT2;NONO;DDX17;PTBP1;NME1;DLD;TUBA4A;MDH2;AHCY;FLG2;HSPA1A;HADHA;CALU;HADHB;EPRS;CCT7;SRSF2;CCT5;CCT4;CCT8;PCNA;MAP4;ATP5B;NAP1L1;PDIA6;C22ORF28;MTHFD1;HSPH1;COPB1;TUBB1;DYNC1H1;SLC25A5;SLC25A6;CCT6A;FLNC;TRAP1;EEF1G;RUVBL2;RUVBL1;TUFM;TFG;FASN;PCMT1;MARS;GDI1;MAT2A;TRIM28;SF3A1;TRIM21;AP2A1;SFPQ;HSPA4L;PHGDH;ATP5A1;PRKAR2A;CSNK2A1;TARDBP;ASPH;RPS27A;DARS;HNRNPA2B1;EEF2;HNR…
	MAP1LC3B	104/322	4.03476e-61	XRCC5;TUBB2A;XRCC6;TUBB2C;SYNCRIP;CCT2;CCT3;DDX17;PTBP1;JUP;TUBA4A;HSD17B10;AHCY;FLG2;HSPA1A;CAPZB;HADHA;HADHB;PFN1;CCT7;PCNA;ATP5B;PDIA6;C22ORF28;HSPH1;TUBB1;DYNC1H1;SLC25A5;SLC25A6;CCT6A;FLNC;FLNB;TRAP1;EEF1G;RUVBL2;EEF1D;TUFM;TFG;FASN;PCMT1;PLEC;SHMT1;TRIM28;TRIM21;SFPQ;PHGDH;HSPA4L;ATP5A1;PAICS;TTN;RPS27A;HNRNPA2B1;EEF2;HNRNPU;HSPB1;DSP;CSTA;ACTBL2;HNRNPM;TUBB;HNRNPK;ALB;HNRNPF;EWSR1;EEF1A1;S…
	ACTB	97/339	6.43378e-53	PDLIM5;CCT2;CCT3;ACTG1;PLS1;RAN;CTNNA1;MYH9;HSPA1B;CAPZB;PFN1;S100A11;CCT7;CCT5;CCT4;LASP1;CCT8;YBX1;CAP1;CCT6A;FLNA;EPB41L2;CLIC4;RUVBL2;RUVBL1;MAP3K14;YWHAZ;EZR;HSD17B4;ACTC1;LMNA;YWHAB;TJP1;SVIL;ATP5A1;TJP2;CALM1;CAPZA1;IQGAP1;VCL;MX1;ACTN4;HNRNPA2B1;ACTN1;ACTN2;ACTN3;HNRNPU;LRPPRC;MYL6;SSH1;MYL9;TUBB;HNRNPK;ARPC3;EEF1A1;MYO1E;MYL12B;MYL12A;EPB49;CORO1A;SPTBN2;MYH14;HSPD1;HNRNPH1;MYH10;HSP90AB…
	TRAF6	117/550	1.73161e-52	PGD;RANGAP1;ACTG1;CUL1;EIF2S3;ST13;AHCY;HADHA;CACYBP;GARS;SEPT11;UBA2;PCNA;RTN4;NAP1L1;PDIA6;PDIA4;MTHFD1;FLNB;RUVBL2;RUVBL1;EEF1D;TUFM;GANAB;FHL2;EZR;PPP2CB;MARS;MAT2A;EPPK1;TRIM28;ETF1;TFRC;HSPA4L;CAPZA1;PRKCSH;LRRC59;RPS27A;PA2G4;LRPPRC;GLUD1;STIP1;TUBB;FSCN1;MYL12A;VCP;TRIP6;UCHL1;IMPDH2;PPP2R1A;DDB1;IPO7;UBC;UBB;MAPRE1;GCN1L1;VARS;IARS;ATIC;VPS35;HSPA4;HSPA5;HSPA8;HSPA9;ANXA2;AKR1B1;CD44;HAR…
	GRB2	131/767	1.73118e-49	HIST2H2AA3;TUBB2C;XRCC6;SYNCRIP;ACTG1;ACTG2;PLS3;PTBP1;MYH9;MYO18A;SERPINH1;HADHB;FH;LIMA1;FLNC;FLNB;FLNA;EIF4A1;EEF1G;RUVBL2;RUVBL1;TUFM;UGDH;RASA1;DNM3;SHMT2;ACTC1;EPPK1;LMNA;LMO7;IQGAP1;ACTN4;HNRNPA2B1;ACTN1;EEF2;HNRNPU;HSPB1;PDCD6IP;UBA52;TUBB;HNRNPK;ARPC3;HIST1H4A;HNRNPF;AP2M1;MYO1C;MYO1B;FSCN1;MYL12A;MPRIP;HNRNPH2;PRKAR1A;MYH14;HSPD1;HNRNPH1;MYH10;CAD;RPS3;PRMT5;CAT;IMPDH2;SPECC1L;IPO7;PKM2…
	ARRB2	90/323	3.28448e-48	XRCC5;TUBB2A;XRCC6;TUBB2C;RANGAP1;NONO;ACTG2;PTBP1;CTNNA1;MYH9;TUBA4A;DBN1;HSPA1A;TMOD3;LIMA1;AP1B1;RAB5C;NAP1L1;YBX1;AP2B1;DYNC1H1;TUBB3;AP3B1;TUBB4;CCT6A;CLIC1;FLNA;MAP3K14;FASN;ACTC1;TRIM28;YWHAB;STAT1;YWHAE;CAPN1;YWHAG;YWHAH;AP2A1;SFPQ;YWHAQ;CALM1;CAPZA2;CAPZA1;CSNK2A1;RPS27A;EEF2;HNRNPU;UBA52;ACTBL2;MYL6;HNRNPM;HNRNPK;HNRNPF;AP2M1;P4HB;EEF1A1;MYO1C;HNRNPH2;VCP;PPIA;SPTBN1;HNRNPH1;MYH10;HSP90…
	GABARAP	104/479	3.81836e-47	XRCC5;TUBB2A;XRCC6;TUBB2C;SYNCRIP;PTBP1;HSD17B10;AHCY;HSPA1A;HADHA;HADHB;PFN1;NAP1L1;PDIA6;C22ORF28;YBX1;MTHFD1;EIF4A1;EEF1G;TUFM;HIST1H2AE;PPP2CA;HSD17B4;SF3A1;TFRC;SFPQ;EIF6;RPS27A;HNRNPA2B1;EEF2;HNRNPU;PDCD6IP;ACTBL2;HNRNPM;TUBB;HNRNPK;HIST1H4A;HNRNPF;HNRNPH2;PRKAR1A;HSPD1;HNRNPH1;PRDX4;CAD;RPS3;SEC23A;PPP2R1A;DDB1;RPS4X;IPO5;VIM;IARS;HSPA4;HSPA5;HSPA8;HSPA9;HSP90B1;CCT2;DDX17;TUBA4A;MDH2;CALR…
	YWHAB	130/812	2.62396e-46	LDHB;BSG;KIF5B;MYH9;SEPT11;LASP1;CCT6A;EPB41L2;EEF1G;CSNK2A1;SND1;LRRC59;RPS27A;HDLBP;GLUD1;AP2M1;MYO1B;MPRIP;PRMT5;PPP2R1A;UBC;VPS35;HSP90B1;CCT2;CCT3;DCTN1;DCTN2;DLD;DBN1;MDH2;ALDOA;ALDOC;ACAT1;IDH2;TKT;CCT7;CCT5;CCT4;ATP2A2;CCT8;ATP5B;CANX;HSPH1;AP2B1;MYO5A;YWHAZ;PLEC;YWHAB;YWHAE;YWHAG;YWHAH;AP2A1;YWHAQ;ATP5A1;CAST;SEPT2;RAI14;SEPT6;SEPT7;SEPT8;SEPT9;ITGB1;EEF1A1;SPTBN1;COPA;CLTC;ACTR1A;TUBA1A…
	231403	81/288	1.39576e-43	PGD;SYNCRIP;RANGAP1;GOT2;GOT1;PLS3;AARS;EIF2S3;RARS;DLD;ADSS;AHCY;LMNB1;TAGLN2;ACAT1;HADHA;GARS;S100A11;TKT;UBA2;PCNA;RAB5C;NAP1L1;MTHFD1;ACTR2;USP14;RBBP4;CLIC1;RBBP7;TRAP1;RUVBL2;RUVBL1;EEF1D;TUFM;GANAB;PPP2CB;PCMT1;MARS;GDI1;SHMT2;TRIM28;SOD2;PSMD13;TFRC;CALM3;PAICS;CAPZA1;SND1;TARDBP;SNRPA1;NPEPPS;PA2G4;PSMA6;PDCD6IP;LRPPRC;MYL6;STRAP;FSCN1;VCP;PSMC1;MCM7;PCBP1;TPP2;ACTR1A;PSMD1;PSMD2;PSMD4;M…
	IL7R	59/127	1.18242e-41	LDHB;TUBB2A;CAPZA1;TUBB2C;PDLIM1;VCL;ACTG1;DBNL;CAPNS1;ERP29;PSMA5;HSPB1;TUBA4A;MYL6;HSPA1A;TAGLN2;CALR;CAPZB;PFN1;TUBB;ALB;ARHGDIA;P4HB;CCT5;VCP;HSPD1;PDIA3;ATP5B;PDIA6;GSN;TUBB6;MSN;ZYX;TUBA1A;TUBB1;TUBA1C;TUBB3;TUBB4;CLIC1;PSME1;PRDX6;CFL1;MAPRE1;GSTP1;LCP1;YWHAZ;TPM4;TPM3;ENO2;HSPA5;GAPDH;HSPA8;ENO1;ACTB;YWHAB;STAT1;STAT3;SOD2;CALM1
	MAP3K1	66/184	6.7304e-41	CCT3;ACTG1;RPS27A;ACTN2;TUBA4A;UBA52;HIST1H4L;HIST1H4K;GLUD1;HSPA1A;CDC37;HADHA;HADHB;HNRNPM;TUBB;HIST1H4A;HIST1H4B;HIST1H4E;HIST1H4F;HIST1H4C;HIST1H4D;HIST1H4I;HIST1H4J;HIST1H4H;CCT5;CCT4;CCT8;MYH10;HSP90AB1;HIST4H4;CAD;HIST2H4A;HIST2H4B;BAG5;HSPH1;TUBB6;TUBB8;TUBA1A;TUBB4;HSP90AA1;SLC25A5;SLC25A6;DDB1;CCT6A;RPS4X;FLNA;UBC;RUVBL2;UBB;MAP3K14;YWHAZ;FKBP5;VIM;FASN;HSPA5;HSPA8;HSPA9;MARS;ACTB;TCP1;…
	DLG4	86/409	6.8128e-38	LDHB;LDHA;TUBB2A;TUBB2C;ACTG1;ST13;NME1;PFN1;SEPT11;UBA1;PDIA3;PDIA6;ACO2;EIF4A1;EEF1G;TUFM;CAPN1;CAPZA2;IQGAP1;ACTN4;ACTN1;ACTN2;ACTN3;UBA52;GLUD1;SIPA1;STIP1;FSCN1;HSPD1;RPS3;ACOT7;PPP2R1A;SLC9A3R1;PKM2;UBB;ABLIM1;HSPA2;HSPA5;HSPA8;HSPA9;SCRN1;ANXA5;GOT1;DLD;TUBA4A;ALDOA;ALDOC;ACAT1;TKT;ATP5B;TUBB6;CAP1;DYNC1H1;SLC25A5;GDI1;YWHAB;YWHAE;YWHAG;AP2A1;ATP5A1;PGK1;CALM1;SEPT2;NPEPPS;MYL6;ATP6V1B2;EE…
	H2AFX	60/172	1.17598e-36	XRCC5;LDHB;XRCC6;SYNCRIP;PRKCSH;NONO;HNRNPA2B1;ERP29;TXNDC5;ALDOA;HSD17B10;HSPA1A;TAGLN2;CALR;HIST1H4A;EIF3L;EEF1A1;P4HB;TKT;SSB;HYOU1;CCT5;PPIA;HIST4H4;HEXA;PRDX4;PDIA6;PDIA4;P4HA2;PCBP2;MSN;HSP90AA1;SLC25A6;VAT1;RAD50;TRAP1;PRDX6;PKM2;EIF4A1;CFL1;CTSD;RUVBL1;UBB;YWHAZ;GANAB;PRKDC;ANXA6;VPS35;HSPA5;HSPA9;ENO1;YWHAB;LMNA;ANXA5;YWHAE;SOD2;ANXA2;HSP90B1;PGK1;CALM1
	MAPK13	52/139	4.57122e-33	LDHB;LDHA;XRCC6;PGAM1;CCT2;CCT3;IQGAP1;NONO;PLS3;RAN;EEF2;MDH2;ALDOA;AHCY;STIP1;TAGLN2;PFN1;HNRNPK;CACYBP;EEF1A1;EPRS;CCT5;CCT4;UBA1;CCT8;PDIA3;PDIA6;CLTC;CANX;NAP1L4;YBX1;RPS3;CCT6A;PRDX6;PKM2;EIF4A1;EEF1D;YWHAZ;GANAB;TFG;FASN;HSPA5;GAPDH;ENO1;GDI2;YWHAB;HSP90B1;SFPQ;PHGDH;ATP5A1;PGK1;PAICS
	ARRB1	65/263	3.66986e-32	XRCC5;TUBB2A;MYH9;TUBA4A;AKAP12;HSPA1A;TMOD3;LIMA1;ATP5B;YBX1;AP2B1;AP3B1;FLNA;MAP3K14;YWHAZ;HIST1H2AG;FASN;YWHAB;YWHAE;YWHAG;YWHAH;AP2A1;YWHAQ;ATP5A1;CALM1;TTN;CSNK2A1;RPS27A;HNRNPU;UBA52;ACTBL2;MYL6;HDLBP;HNRNPM;TUBB;HNRNPK;HIST1H4A;P4HB;MYO1C;MYL12B;MPRIP;PPIA;HNRNPH1;CLTC;CTTN;GSN;PRMT5;ZYX;CSK;TUBA1C;HSP90AA1;PKM2;CFL1;UBC;UBB;CALD1;VIM;TPM4;HSPA5;HSPA8;HSPA9;ACTB;MAP1B;ANXA2;SPTAN1
	MCC	67/292	1.78492e-31	GOT2;CUL1;AHCY;TALDO1;TAGLN2;CAPZB;ACAT1;CACYBP;EPRS;TKT;HYOU1;UBA2;PCNA;MTHFD1;COPB2;CLIC1;CLIC4;EEF1D;TUFM;GANAB;EZR;PPP2CB;PCMT1;MARS;SOD2;PSMD13;TFRC;HSPA4L;PAICS;EIF6;SEPT2;CAPZA1;LRRC59;STK24;ERP29;NPEPPS;PSMA6;PSMA3;PDCD6IP;UGGT1;LRPPRC;EIF3F;MYL12A;VCP;MYH10;UCHL1;CLTC;MCM7;TPP2;PSMD2;PPP2R1A;PFKP;SLC9A3R1;MCM4;MCM5;EIF4G1;TARS;MAPRE1;TPM2;VARS;TPM3;IARS;VPS35;MSH6;ANXA2;AKR1B1;LTA4H
	MYC	83/498	3.35635e-30	XRCC5;XRCC6;CUL1;HADHB;UNC45A;NAP1L1;COPB2;P4HA1;CCT6A;EIF4A1;EEF1G;RUVBL2;RUVBL1;GANAB;ALDH18A1;PML;SORBS1;MARS;EPPK1;TRIM28;LMNA;KIAA1967;XPO1;IQGAP3;IQGAP1;CSNK2A1;RPS27A;HNRNPU;HSPB1;LRPPRC;HNRNPK;HNRNPF;MYO1B;HSPD1;ATP6V1H;IPO9;ALDH1B1;IPO7;UBC;UBB;GCN1L1;CCT2;CCT3;NONO;DCTN1;TUBA4A;PTPN14;CCT5;CCT4;ATP2A2;CCT8;KIAA0368;HSPH1;DYNC1H1;MYO5A;YWHAB;YWHAE;AP2A1;YWHAQ;PSMA5;PSMA3;DSP;CSE1L;PSMC4;…
	EGFR	80/467	8.04667e-30	XRCC6;CTNNA1;JUP;HSPA1A;PCNA;EEF1G;FHL2;EZR;SORBS2;PPP2CA;RASA1;ACTC1;EPPK1;CSNK2A1;LRRC59;HSPB1;PDCD6IP;STIP1;TUBB;HNRNPK;HNRNPF;AP2M1;PRKAR1A;HSPD1;HNRNPH1;UCHL1;AHNAK;SLC9A3R1;UBC;UBB;ATIC;HSPA4;HSPA5;EHD1;HSPA8;HSPA9;EHD4;ANXA1;HSP90B1;GOT1;CD44;ATXN10;DCTN2;TUBA4A;MDH1;ALDOA;AKAP12;TPI1;S100A11;ATP2A2;ATP5B;DYNC1H1;SLC25A5;MAP3K14;YWHAZ;STAT1;YWHAE;STAT3;TJP1;YWHAQ;CALM3;CALM2;CALM1;SNX6;SNX…
	PRKAB1	58/223	9.52731e-30	PGD;SYNCRIP;RANGAP1;GOT2;KIF5B;EIF2S3;ST13;HADHA;CDC37;CACYBP;FH;RTN4;PDIA6;PDIA4;COPB2;RUVBL2;EEF1D;EZR;MARS;GDI2;SHMT2;MAT2A;TRIM28;ACLY;SF3A1;HSPA4L;EIF6;CAPZA1;SND1;LRRC59;RPS27A;API5;NPEPPS;PA2G4;PSMA6;STRAP;EWSR1;FSCN1;SSB;MYL12A;PSMC4;PSMC3;MYH10;CLTC;MCM7;PSMD1;MSN;DDB1;PFKP;IPO9;MCM5;EIF4G1;TARS;PRKDC;GCN1L1;TGM3;VPS35;DSC1
	IKBKG	68/332	2.27075e-29	ACTG1;KIF5B;MYH9;RARS;DBN1;HSPA1A;HSPA1B;CDC37;LIMA1;ATP5B;CANX;DYNC1H1;TUBB4;SLC25A5;SLC25A6;FLNA;MAP3K14;YWHAZ;TFG;FASN;MARS;EPPK1;TRIM28;PSMD13;CALM1;XPO1;CAPZA1;RPS27A;MYO6;PPP1CB;HNRNPU;PA2G4;PSMA3;USO1;LRPPRC;SEPT9;MYL6;TUBB;CSE1L;EEF1A1;MYO1C;MYL12A;HSPD1;MYH10;HSP90AB1;COPA;CAD;CLTC;RPS3;MCM7;TUBA1A;HSP90AA1;DDB1;IPO9;IPO7;UBC;UBB;VIM;PRKDC;GCN1L1;VARS;ESYT1;IARS;LARS;HSPA4;HSPA5;HSPA8;HS…
	NFKB2	52/184	3.41868e-28	XRCC5;XRCC6;CCT3;IQGAP1;ACTG1;RPS27A;MYH9;HNRNPU;PSMA6;RARS;PSMA3;DSP;LMNB1;HADHA;HADHB;HNRNPM;TUBB;EPRS;PSMC1;HNRNPH1;HSP90AB1;CAD;CLTC;RPS3;PSMD1;PSMD2;TUBB6;TUBA1A;DYNC1H1;TUBB4;PPP2R1A;HSP90AA1;RPS4X;UBC;RUVBL2;RUVBL1;UBB;MAP3K14;PRKDC;TFG;IARS;FASN;HSPA5;HSPA8;HSPA9;MARS;EPPK1;KIAA1967;STAT3;PSMD13;SFPQ;CALM1
	ARF6	48/163	9.42551e-27	EIF6;SEPT2;PGD;IQGAP1;GOT2;TARDBP;PLS1;SNRPA1;KIF5B;NPEPPS;DCTN1;DLD;USO1;LRPPRC;HDLBP;TALDO1;HNRNPM;CACYBP;C6ORF211;HYOU1;GLS;AP1B1;KIAA0368;MTHFD1;DYNC1H1;IMPDH2;AP3B1;PFKP;CLIC1;EIF4G1;TARS;KHSRP;RUVBL2;RUVBL1;GANAB;IARS;EZR;GDI2;EPPK1;MAT2A;TRIM28;ACLY;SF3A1;CAPN1;SOD2;ANXA2;HSPA4L;NCLN
	MAP3K7	48/168	2.8808e-26	TUBB2A;ACTG1;RPS27A;DARS;TUBA4A;HIST1H4L;HIST1H4K;HSPA1A;HSPA1B;CDC37;TUBB;HIST1H4A;HIST1H4B;HIST1H4E;HIST1H4F;HIST1H4C;HIST1H4D;HIST1H4I;HIST1H4J;HIST1H4H;EEF1A1;EPRS;HSP90AB1;HIST4H4;CAD;HIST2H4A;CLTC;RPS3;HIST2H4B;TUBB4;HSP90AA1;FLNA;RUVBL2;UBB;RUVBL1;MAP3K14;FKBP5;IARS;HSPA5;HSPA8;HSPA9;ENO1;ACTB;YWHAE;STAT3;CALM3;CALM2;CALM1
	ACTG1	56/246	2.96652e-26	ACTG1;MYH9;CTNNA1;DBN1;EPS8L2;LMNB1;ALDOC;CALR;CAPZB;PFN1;ACTR3;CAP1;FLNA;RUVBL2;RUVBL1;MAP3K14;MYO5A;PPP2CA;TJP1;TJP2;EIF6;TTN;IQGAP1;VCL;ACTN4;ACTN1;ACTN2;ACTN3;MYL9;HNRNPK;ARPC3;P4HB;FSCN1;MYL12B;MYL12A;SPTBN1;MYH14;MYH10;HSP90AB1;TLN1;CTTN;GSN;ZYX;MSN;VASP;CFL1;SCIN;ABLIM1;RDX;TPM2;TPM1;TPM4;TPM3;GAPDH;ACTB;ANXA5
	ESR1	83/591	1.18884e-25	XRCC5;XRCC6;SYNCRIP;MYH9;JUP;HSPA1A;SERPINH1;UNC45A;SRSF2;YBX1;FLNB;FLNA;EIF4A1;RUVBL2;RUVBL1;FHL2;NUMA1;ACTC1;EPPK1;TRIM28;TFRC;IQGAP1;CSNK2A1;HNRNPA2B1;ACTN1;HNRNPU;HMGB1;HNRNPM;TUBB;HNRNPK;HNRNPF;AP2M1;MYO1C;MYO1B;DSG1;MYH14;HSPD1;RPS3;AHNAK;RPS4X;UBC;UBB;FKBP5;RDX;HSPA4;HSPA5;HSPA8;HSPA9;ANXA2;PDLIM1;DDX17;DBN1;CAPZB;ATP5B;ACTR3;ACTR2;RBBP4;SLC25A5;RBBP7;PLEC;STAT3;YWHAH;SVIL;YWHAQ;CALM3;CALM…
	TNFRSF1B	42/124	1.70218e-25	XPO1;ACTG1;RPS27A;MYO6;MYH9;HNRNPU;TUBB;CSE1L;ATP2A2;MYH10;CAD;CLTC;RPS3;COPB1;KPNB1;TUBB4;SLC25A5;SLC25A6;DDB1;PFKP;FLNA;C1QBP;IPO7;UBC;UBB;SERPINB3;TUFM;VIM;PRKDC;GCN1L1;HSPA5;GAPDH;HSPA8;HSPA9;TRIP13;TCP1;EPPK1;STAT1;HSP90B1;PHGDH;ATP5A1;CALM1
	PRKCE	48/193	4.8385e-24	PDLIM5;ACTG1;MYH9;AKAP12;HSPA1A;CAPZB;HADHA;HADHB;CRIP2;AP1B1;ATP5B;COPB2;COPB1;SLC25A5;TUFM;YWHAZ;FHL2;AFAP1;ACTC1;LMNA;YWHAB;STAT3;TJP1;ATP5A1;CAPZA2;IQGAP1;VCL;PRKAR2A;CSNK2A1;HNRNPA2B1;ACTN2;DSP;HSPB1;ITGB1;HNRNPK;HIST1H4H;PRKAR1A;HSPD1;HNRNPH1;RPS3;VIM;TPM1;HSPA5;CNN1;GAPDH;ENO1;ACTB;AKR1B1
	GRIN2B	50/219	1.40081e-23	LDHB;LDHA;GOT2;RAN;MYH9;DBN1;LMNB1;ALDOC;HSPA1B;CAPZB;TPI1;ACO2;SLC25A5;FLNC;MYO5A;YWHAZ;PPP2CA;YWHAB;YWHAE;CAPN1;TJP1;YWHAG;YWHAH;ATP5A1;CALM1;CAPZA2;PRKAR2A;ACTN4;ACTN2;ACTN3;MYL6;ARPC3;CSE1L;AP2M1;MYO1B;MYL12B;PRKAR1A;SPTBN1;MYH10;CLTC;CTTN;GSN;TUBA1A;PPP2R1A;PRDX6;UBC;ABLIM1;GAPDH;ACTB;DPYSL2
	TNFRSF1A	45/173	2.83124e-23	ACTG1;LRRC59;ERAP1;RPS27A;MYO6;MYH9;RARS;UBA52;MYL6;HADHA;TUBB;HIST1H4A;ARHGDIA;MYL12A;ATP2A2;MYH10;NAP1L1;CAD;CLTC;CANX;RPS3;PSMD2;TUBB6;MSN;TUBB4;HSP90AA1;SLC25A5;SLC25A6;TRAP1;C1QBP;UBC;RUVBL1;UBB;HIST1H2AB;HIST1H2AE;PRKDC;GCN1L1;EZR;HSPA5;HSPA8;HSPA9;EPPK1;STAT1;ATP5A1;CALM1
	EIF1B	42/159	5.2194e-22	CAPZA1;PDLIM1;GOT2;PLS3;EIF2S3;PSMA6;PSMA3;MYL6;TALDO1;AHCY;STRAP;TAGLN2;CALR;ACAT1;CDC37;CACYBP;EIF3F;EIF3L;EWSR1;FSCN1;TKT;MYL12A;PCNA;UCHL1;ACTR3;ACTR2;PCBP1;PPP2R1A;RBBP4;MAPRE1;RUVBL1;EEF1D;TPM3;PCMT1;GAPDH;GDI2;SHMT2;SOD2;ANXA2;PSMD13;PAICS;CALM1
	EPB41	43/172	1.02036e-21	GOT2;ACTG1;CD44;LRRC59;MYH9;DCTN1;PSMA6;TUBA4A;LRPPRC;STIP1;CALR;TAGLN2;HADHA;CACYBP;S100A11;PSMC4;PCNA;SPTBN2;SPTBN1;MYH10;RAB5C;DYNC1H1;CLIC1;EIF4G1;MAPRE1;KPNA2;TUFM;TPM2;VARS;TPM1;IARS;NUMA1;PCMT1;ACTB;GDI1;YWHAB;TJP1;YWHAG;YWHAQ;CALM3;PAICS;TJP2;SPTAN1
	HSP90AB1	39/138	2.14324e-21	XPO1;LDHA;ACTG1;NANS;CSNK2A1;AARS;ACTN1;EEF2;MYH9;MDH1;ALDOA;HSPA1A;CDC37;UBA1;HSP90AB1;MTHFD1;HSPH1;ARHGAP1;PSMD1;HSP90AA1;RPS4X;FLNA;PKM2;MAP3K14;YWHAZ;PRKDC;TPM3;NUMA1;FASN;GAPDH;ACTB;TCP1;YWHAB;STAT1;YWHAE;STAT3;PGK1;SPTAN1;CALM1
	ACTA1	41/165	1.12488e-20	CAST;TTN;IQGAP1;VCL;ACTG1;DBNL;MYO6;TAGLN;HSPB1;ACTBL2;ADSS;CALR;PFN1;MACF1;ALB;FSCN1;CCT5;CCT4;LASP1;SPTBN2;TRIP6;MYLK;TLN1;CTTN;GSN;ACTR1B;VASP;EPB41L2;SMTN;CFL1;SCIN;VIM;TPM3;EZR;SORBS1;CNN1;AFAP1;TES;ACTB;TJP1;SPTAN1
	SRRM2	41/166	1.36013e-20	SEPT2;XRCC6;NONO;CSNK2A1;SNRPA1;HNRNPA2B1;TUBA4A;HSPB1;SEPT7;SEPT8;SEPT9;MYL6;HSPA1A;HNRNPM;HNRNPF;EIF3F;EEF1A1;CCT5;VCP;PSMC4;PSMC1;SPTBN1;HSPD1;HNRNPH1;YBX1;RBBP4;ACO2;EIF4A1;RUVBL2;EEF1D;YWHAZ;VIM;PRKDC;PLEC;EPPK1;YWHAB;LMNA;YWHAE;YWHAG;SFPQ;TJP2
	RELA	51/283	4.60773e-20	PDLIM2;ACTG1;HSPA1A;EPRS;CCT4;CCT8;PCNA;HSPH1;TUBB4;SLC25A5;SLC25A6;RUVBL2;RUVBL1;PML;PPP2CA;PPP2CB;MARS;KIAA1967;STAT1;STAT3;YWHAH;SFPQ;ATP5A1;CALM1;CSNK2A1;RPS27A;HNRNPU;HMGB1;HNRNPM;TUBB;TRIP6;MYH10;HSP90AB1;CAD;CLTC;RPS3;TUBA1A;HSP90AA1;UBC;UBB;KPNA2;VIM;PRKDC;GCN1L1;LARS;TGM2;HSPA4;HSPA5;HSPA8;HSPA9;TCP1
	HNRNPK	42/188	1.14314e-19	XPO1;CAPZA2;IQGAP1;NONO;ACTG1;DDX17;CSNK2A1;TARDBP;API5;PTBP1;HNRNPU;HMGB1;ACAT1;TPI1;HNRNPK;CSE1L;EEF1A1;S100A11;CCT5;HSPD1;HNRNPH1;PUF60;ATP5B;YBX1;RPS3;PCBP1;PCBP2;CSK;DDB1;RPS4X;C1QBP;EIF4A1;UBC;YWHAZ;GCN1L1;HSPA8;HSPA9;ENO1;TRIP13;ACTB;ANXA2;ATP5A1
	PRKCA	70/547	1.16094e-19	XRCC5;ACTG1;ACTG2;ILK;MYH9;TAGLN;HSPA1A;UBA1;ACO1;FLNC;FLNA;EEF1D;EZR;PPP2CA;PPP2CB;ACTC1;LMNA;CAPN1;TFRC;EIF6;LMO7;IQGAP1;VCL;RPS27A;EEF2;PA2G4;HSPB1;HMGB1;ARHGDIA;MYO1E;FSCN1;HNRNPH1;PPP2R1A;SLC9A3R1;VASP;ABLIM1;VIM;RDX;ANXA6;ANXA7;ANXA1;ANXA2;PDLIM7;PDLIM2;CD44;DBN1;LMNB1;AKAP12;MYO5A;YWHAZ;AFAP1;YWHAB;YWHAG;TJP1;YWHAH;CALM1;TTN;DSP;ITGB1;MYL9;EWSR1;CORO1B;MYLK;ARHGAP1;TUBA1C;HSP90AA1;C1QBP;GS…
	IKBKB	40/169	1.4964e-19	TUBB2A;IQGAP1;ACTG1;CTNNA1;HNRNPU;NME2;HSPB1;TUBA4A;HSPA1A;HSPA1B;CDC37;IKBIP;TUBB;EEF1A1;EPRS;HSPD1;MYH10;HSP90AB1;CLTC;RPS3;CSK;TUBB4;PPP2R1A;HSP90AA1;FLNA;C1QBP;UBC;UBB;MAP3K14;PRKDC;HSPA5;HSPA8;HSPA9;ACTB;YWHAB;KIAA1967;STAT3;CALM3;CALM2;CALM1
	YWHAG	59/428	4.89665e-18	KIF5B;HSPA1A;LIMA1;FLNA;EPB41L2;EIF4A1;EEF1G;TRIM21;LMO7;RPS27A;HDLBP;HNRNPM;TUBB;MPRIP;HSPD1;HNRNPH1;MYH10;CAD;PRMT5;UBC;ABLIM1;VIM;HSPA8;HSPA9;CCT2;DDX17;TUBA4A;PTPN14;ATP5B;DYNC1H1;TUBB4;SHROOM2;YWHAZ;YWHAB;YWHAE;YWHAG;YWHAH;SVIL;PHGDH;YWHAQ;ATP5A1;TJP2;RAI14;CSE1L;ALB;EWSR1;EEF1A1;P4HB;SPTBN1;PUF60;CLTC;ZYX;TUBA1A;MCM5;C1QBP;CFL1;PRKDC;PPP1R12A;SYNPO
	VCL	33/121	6.77652e-18	SYNCRIP;VCL;ACTG1;NONO;ACTN4;ACTN1;ACTN2;ACTN3;CTNNA1;MYH9;MYL6;SERPINH1;HADHB;PFN1;EEF1A1;TRIP6;TLN1;PDIA3;ATP5B;CLTC;GSN;VASP;PSME1;UBC;YWHAZ;VIM;SORBS1;SORBS2;GAPDH;HSPA8;ACTB;ANXA2;TFRC
	CDK1	74/659	7.61695e-18	LDHA;RANGAP1;BSG;NME2;NME1;UBA1;PCNA;MAP4;PDIA3;USP14;FLNA;EPB41L2;EIF4A1;EEF1D;UGDH;NUMA1;EZR;SORBS1;LMNA;ACLY;CAPZA2;IQGAP1;CSNK2A1;ASPH;EEF2;HNRNPU;ARFGAP1;HMGB1;STIP1;TUBB;HNRNPK;MPRIP;VCP;AHNAK;PPP2R1A;PKM2;UBC;ABLIM1;VIM;HSPA2;HSPA4;SAMHD1;DPYSL2;PDLIM7;DCTN1;DBN1;LMNB1;LMNB2;TMOD3;CANX;EFHD2;ACTR3;DYNC1H1;PLEC;GDI2;TJP1;SVIL;PHGDH;PGK1;PAICS;CORO1C;PPIA;SPTBN2;SPTBN1;FUBP1;CTTN;ZYX;PALLD;M…
	GC20	37/165	1.64523e-17	CAPZA1;PDLIM1;GOT2;PLS3;EIF2S3;PSMA6;PSMA3;MYL6;TALDO1;AHCY;STRAP;CALR;TAGLN2;ACAT1;CDC37;EWSR1;FSCN1;TKT;PCNA;UCHL1;ACTR3;ACTR2;PCBP1;PPP2R1A;RBBP4;RUVBL1;MAPRE1;EEF1D;TPM3;PCMT1;GDI2;SHMT2;SOD2;ANXA2;PSMD13;CALM3;PAICS
	MEPCE	37/165	1.64523e-17	XPO1;SYNCRIP;CCT2;RANGAP1;ACTG1;DDX17;SNRPA1;CAPNS1;KIF5B;HNRNPA2B1;CAPZB;HNRNPK;HNRNPH2;CCT4;CCT8;HNRNPH1;HSP90AB1;YBX1;RPS3;PCBP2;KPNB1;IPO9;RPS4X;EIF4A1;IPO5;RUVBL2;CAND1;RUVBL1;KPNA2;YWHAZ;HSPA2;HSPA5;TRIP13;ACTB;TRIM28;KIAA1967;PHGDH
	MAP3K14	36/166	1.13416e-16	TUBB2A;ACTG1;HNRNPU;RARS;TUBA4A;GLUD1;HSPA1A;CDC37;HNRNPM;TUBB;EEF1A1;EPRS;SSB;HSP90AB1;CAD;YBX1;RPS3;TUBB3;TUBB4;HSP90AA1;RPS4X;C1QBP;RUVBL2;RUVBL1;MAP3K14;IARS;HSPA5;GAPDH;HSPA8;HSPA9;ACTB;SFPQ;CALM3;ATP5A1;CALM2;CALM1
	VHL	48/314	2.08389e-16	CCT3;PLS3;KIF5B;DCTN1;TAGLN2;S100A11;TKT;HYOU1;MAP4;RAB5C;FLNA;EEF1D;EZR;PCMT1;PAPSS2;GDI2;TRIM28;KIAA1967;ACLY;SF3A1;SOD2;PSMD13;CALM3;CALM1;SEPT2;CSNK2A1;LRRC59;SNRPA1;HNRNPA2B1;PSMA6;MYL6;FN1;P4HB;FSCN1;SSB;MYL12A;PSMC3;UCHL1;MCM7;PCBP1;IMPDH2;TARS;VARS;IARS;ATIC;VPS35;ANXA2;AKR1B1
	SNCA	49/328	2.26205e-16	ACTG1;DCTN2;TUBA4A;ALDOA;HSPA1A;CCT7;MAP4;AP1B1;AP2B1;TUBB6;TUBB3;TUBB4;MYO5A;YWHAZ;HK1;YWHAB;YWHAE;SOD2;YWHAG;YWHAH;AP2A1;POLDIP3;CALM3;CALM1;SEPT2;CAPZA2;CSNK2A1;HNRNPA2B1;ATP6V1B2;AP2M1;EEF1A1;MYL12B;EPB49;SPTBN1;MYH10;HSP90AB1;UCHL1;CLTC;ACTR1A;ACTR1B;TUBA1A;UBC;UBB;IARS;HSPA5;HSPA9;ACTB;MAP1B;SPTAN1
	APC	33/150	1.53053e-15	XPO1;SEC31A;CAPZA2;IQGAP1;CSNK2A1;MYO6;KIF5B;ACTN1;CTNNA1;JUP;TUBA4A;DST;HNRNPM;MACF1;SPTBN2;SPTBN1;MYH10;AP2B1;PSMD1;TPR;SPECC1L;SEC23A;DDB1;FLNA;MCM5;UBC;MAPRE1;YWHAZ;ANXA7;PPP2CA;HSPA5;TRIM28;TRIM21
	TNIK	30/121	1.97073e-15	GOT2;GOT1;NANS;LRRC59;HARS;DST;STRAP;ACAT1;CACYBP;FSCN1;MYL12A;PSMC1;SPTBN1;UCHL1;MTHFD1;COPB2;ACTR2;GSN;PCBP1;PSMD1;IMPDH2;PPP2R1A;RUVBL2;GLRX3;PCMT1;SOD2;ANXA2;PSMD13;CALM3;CALM1
	SUMO2	33/162	1.04868e-14	XRCC5;TUBB2C;XRCC6;RANGAP1;DDX17;HSPA1A;TUBB;HNRNPK;HNRNPF;EEF1A1;UBA2;HNRNPH1;HSP90AB1;CAD;TUBB6;TPR;AHNAK;RBBP4;RBBP7;RAD50;IPO5;EEF1G;RUVBL1;DCD;VIM;PML;PRKDC;NUMA1;HSPA8;HSPA9;ENO1;TRIM28;ANXA1
	PRKCB	47/338	1.0766e-14	LDHA;PDLIM7;PDLIM5;RANGAP1;ACTG1;ACTG2;LMNB1;MAP4;FLNB;FLNA;YWHAZ;PPP2CA;PPP2CB;AFAP1;ACTC1;LMNA;YWHAB;KIAA1967;STAT3;YWHAG;TJP1;AP2A1;EIF6;ACTN1;PA2G4;PSMA3;HSPB1;ITGB1;EEF1A1;SPTBN1;HSP90AB1;MSN;AHNAK;PPP2R1A;VASP;UBC;VIM;PRKDC;ANXA7;HSPA4;CNN1;ACTB;MAP1B;ANXA1;ANXA2;LTA4H;SPTAN1
	CHUK	32/157	2.64141e-14	TUBB2A;CAPZA1;ACTG1;CUL1;DDX39B;MYH9;HSPB1;TUBA4A;MYL6;HSPA1A;HSPA1B;CDC37;TUBB;EEF1A1;MYL12A;HSPD1;MYH14;MYH10;HSP90AB1;CLTC;TUBB3;TUBB4;HSP90AA1;MAP3K14;FKBP5;PRKDC;TPM3;HSPA9;ACTB;CALM3;CALM2;CALM1
	SRC	56/513	3.09256e-13	JUP;RTN4;FLNA;EZR;SORBS1;PPP2CA;RASA1;SFPQ;VCL;RPS27A;ACTN1;PDCD6IP;HNRNPK;ARHGDIA;TRIP6;ABLIM1;ANXA1;ANXA2;CD44;DBNL;CDC37;AP2B1;SHROOM2;YWHAZ;TFG;AFAP1;YWHAB;STAT1;YWHAE;STAT3;YWHAG;YWHAH;CAPG;CAST;ITGB1;EWSR1;SPTBN2;MYLK;HSP90AB1;CLTC;FUBP1;CTTN;GSN;ARHGAP1;CSK;HSP90AA1;CFL1;KHSRP;CNN3;PRKDC;TGM2;CNN2;GAPDH;ENO1;MAP1B;SPTAN1
	ESR2	46/361	3.56883e-13	DDX17;DBN1;HSPA1A;SERPINH1;LAMB1;SRSF2;LIMA1;C22ORF28;ACTR3;COPB2;FLNC;FLNB;RRBP1;SF3A1;YWHAH;PSMD12;AP2A1;YWHAQ;CALM3;CALM2;CALM1;SND1;LRRC59;RPS27A;ACTN1;ACTN3;MYL6;HIST1H4A;CSE1L;MYO1C;HNRNPH2;SPTBN2;MYH14;PRDX4;RPS3;CTTN;GSN;PSMD1;RPS4X;SMTN;UBC;VIM;PRKDC;CNN1;HSPA8;ACTB
	GRIN1	29/149	1.20154e-12	PRKAR2A;RAN;ACTN2;MYH9;HNRNPU;HSPA1A;HSPA1B;CSE1L;MYO1B;PRKAR1A;SPTBN1;MYH10;CLTC;CANX;CTTN;TUBA1A;PPP2R1A;FLNC;PPP2R2A;MYO5A;PPP2CA;ACTB;YWHAB;YWHAE;TJP1;YWHAG;CALM3;CALM1;SPTAN1
	NFKB1	41/305	1.54509e-12	ACTG1;NONO;VPS4A;PLS3;MYH9;HSPA1A;COPB2;TUBB6;TUBB4;SLC25A5;SLC25A6;RUVBL2;RUVBL1;KIAA1967;STAT3;SFPQ;CALM1;CSNK2A1;DSP;DST;MYL6;HMGB1;HNRNPM;TUBB;HNRNPF;MYL12A;SPTBN1;MYH10;HSP90AB1;CAD;CLTC;RPS3;TPR;HSP90AA1;C1QBP;VIM;PRKDC;HSPA5;HSPA8;HSPA9;SPTAN1
	CDK2	64/675	1.91428e-12	XRCC6;RANGAP1;CUL1;PCNA;MAP4;MTHFD1;PEPD;NUMA1;PPP2CA;LMNA;ACLY;LMO7;CSNK2A1;API5;EEF2;SIPA1;HNRNPK;SYAP1;EPB49;HNRNPH2;PRKAR1A;HNRNPH1;RPS3;AHNAK;IMPDH2;ABLIM1;VIM;ATIC;SAMHD1;DPYSL3;GOT2;DBNL;LMNB1;LMNB2;TAGLN2;CDC37;MACF1;TKT;HN1L;EFHD2;AFAP1;RRBP1;STAT3;AP2A1;TJP2;PAICS;CAST;PPP1CB;PSMA5;SSH1;SPTBN1;CTTN;MCM7;PCBP1;PSMD1;ZYX;MSN;TPR;MCM4;EIF4G1;CALD1;SYNPO;MSH6;MAP1B
	NFKBIA	27/134	3.59572e-12	ACTG1;CSNK2A1;CUL1;RPS27A;HNRNPU;HSPB1;TUBB;VCP;CLTC;RPS3;MCM7;TUBA1A;TUBB4;SLC25A5;MCM5;UBC;MAP3K14;TGM2;HSPA4;HSPA5;HSPA8;HSPA9;ANXA1;CAPN2;CAPN1;YWHAH;CALM1
	CDH1	26/127	6.63909e-12	XRCC5;CCT2;CCT3;IQGAP1;VCL;ACTG1;CSNK2A1;MYO6;ACTN4;ACTN1;CTNNA1;JUP;HSPA1A;CSE1L;PTPN14;HSPD1;ACTR3;HSP90AA1;CCT6A;ACADVL;C1QBP;UBC;EZR;TGM2;LMNA;TJP1
	YWHAE	33/215	1.07408e-11	LDHB;TUBB2C;ALDOA;CDC37;TPI1;TKT;ATP5B;RUVBL2;YWHAZ;SORBS2;YWHAB;YWHAE;YWHAG;YWHAH;YWHAQ;CALM3;ATP5A1;PGK1;CALM1;HNRNPA2B1;HDLBP;TUBB;FSCN1;MYH10;HSP90AB1;RPS3;HIST2H4B;PCBP1;KPNB1;HSP90AA1;PKM2;VIM;GPI
	HSP90AA1	34/231	1.45502e-11	ST13;HSPA1A;CDC37;CACYBP;UNC45A;EPRS;DYNC1H1;MAP3K14;YWHAZ;MARS;YWHAE;STAT3;TJP1;SVIL;CALM3;CALM1;CSNK2A1;DARS;STIP1;VCP;HSP90AB1;UCHL1;RPS3;PRMT5;TUBA1A;PPP2R1A;HSP90AA1;UBC;FKBP5;CALD1;PRKDC;HSPA4;HSPA8;ACTB
	PRKDC	38/296	3.55217e-11	XRCC5;XRCC6;ATP2A2;LASP1;PCNA;MAP4;AP1B1;CANX;RAD50;RUVBL1;YWHAZ;HIST1H2AE;LMNA;YWHAB;KIAA1967;YWHAG;SVIL;ACTN1;PPP1CB;HNRNPU;HMGB1;HDLBP;HIST1H4A;VCP;SPTBN1;HSP90AB1;COPA;HIST4H4;TPR;HSP90AA1;EIF4G1;ABLIM1;VIM;PRKDC;PPP1R12A;CNN1;MAP1B;SPTAN1
	NR3C1	30/209	4.0354e-10	RAN;HSPA1A;HSPA1B;CALR;LASP1;EPB41L2;PML;TRIM28;STAT3;YWHAH;SVIL;SFPQ;TJP2;CALM1;CSNK2A1;HNRNPU;HMGB1;ALB;SSB;HSPD1;TRIP6;HSP90AB1;CLTC;TUBA1A;HSP90AA1;UBC;UBB;KPNA2;FKBP5;PRKDC
	CSNK1E	28/195	1.5487e-09	RAN;NME1;TAGLN2;PFN1;TKT;RTN4;EIF4A1;YWHAZ;YWHAB;AP2A1;YWHAQ;PGK1;TJP2;PRKAR2A;EEF2;MYL9;AP2M1;EPB49;PPIA;HSP90AB1;PCBP1;AHNAK;HSP90AA1;C1QBP;PKM2;PRKDC;MAP1B;GPI
	EIF2C2	25/156	1.6098e-09	HRNR;XRCC6;RPS27A;HNRNPU;HNRNPF;EEF1A1;EPRS;HSPD1;HSP90AB1;COPA;YBX1;RPS3;PRMT5;HSP90AA1;SLC25A5;SLC25A6;DDB1;IPO9;RPS4X;C1QBP;RUVBL2;RUVBL1;HIST1H2AB;GCN1L1;HSPA9
	MDM2	28/197	1.89963e-09	TUBB2A;DDX17;NAP1L1;EEF1G;PML;EZR;MARS;TRIM28;YWHAQ;CSNK2A1;RPS27A;TUBB;EEF1A1;GSN;TUBA1C;HSP90AA1;DAPK3;PKM2;UBC;UBB;GSTP1;DCD;VIM;PRKDC;GAPDH;HSPA8;ACTB;HSP90B1
	GSTK1	22/122	2.27362e-09	HRNR;ATXN10;SNRPA1;DCTN1;USO1;PDCD6IP;LRPPRC;HNRNPM;UNC45A;C6ORF211;COPB2;MCM7;PCBP1;DDB1;PFKP;MCM4;COPG;IARS;EHD4;EPPK1;KIAA1967;STAT1
	TSGA14	23/137	3.31573e-09	RANGAP1;DARS;EIF2S3;PPP1CB;SEPT7;TUBB;MACF1;EPRS;MAP4;TUBA1A;KPNB1;TUBB3;TUBB4;EML4;UBC;EEF1G;MAPRE1;EEF1D;VARS;IARS;LARS;MARS;POLDIP3
	CALM1	38/359	5.11128e-09	DDX17;DCTN2;SEPT11;AP1B1;AP2B1;DYNC1H1;TUBB4;EPB41L2;EEF1D;MAP3K14;YWHAZ;YWHAE;PAICS;CALM1;CAPZA2;TTN;IQGAP1;CSNK2A1;MYO6;PPP1CB;SEPT6;SEPT8;EWSR1;EEF1A1;SSB;MYLK;HSP90AB1;FUBP1;TPR;HSP90AA1;PFKP;VAT1;CALD1;CNN1;ACTB;DPYSL2;ANXA2;SPTAN1
	ITGB1	22/129	5.64637e-09	ILK;ACTN4;ACTN1;ACTN3;NME2;NME1;ITGB1;ITGAV;FN1;VCP;HSPD1;TLN1;PDIA3;CANX;CSK;FLNB;FLNA;FHL2;PPP2CA;TGM2;THBS1;YWHAB
	PPP2CA	26/184	8.05072e-09	XRCC5;PPP2R5D;CCT2;CCT3;ACTG1;CSNK2A1;STK24;EEF2;NME2;MST4;ITGB1;CCT7;CCT5;CCT4;VCP;NXN;CCT8;CAD;PPP2R1A;CCT6A;CFL1;PPP2R2A;TRIP13;TCP1;YWHAB;ETF1
	SGK1	22/135	1.17841e-08	CD44;PA2G4;PSMA6;CDC37;HNRNPM;EIF3F;FSCN1;HYOU1;VCP;AHNAK;VASP;UBC;KPNA2;TUFM;GANAB;VARS;IARS;EZR;PPP2CA;GAPDH;GDI2;PAICS
	CSNK2A1	49/564	1.25279e-08	XRCC6;RANGAP1;CTNNA1;MYH9;NME1;MYO18A;UBA1;UBA2;PDIA6;NAP1L4;EPB41L2;EEF1D;PML;PPP2CA;SF3A1;CAPZA1;PRKAR2A;CSNK2A1;HNRNPA2B1;STIP1;HNRNPK;MYL12B;EPB49;MYH10;HSP90B1;LUZP1;DCTN2;AKAP12;CDC37;MACF1;CANX;HSPH1;RAD50;YWHAB;STAT1;YWHAQ;TJP2;CALM1;TARDBP;PSMA3;EIF3F;SSB;SPTBN1;HSP90AB1;HSP90AA1;MSH6;MAP1B;GPI;SPTAN1
	GSK3B	56/696	1.34591e-08	ILK;UBA1;MAP4;RTN4;YBX1;FLNA;SORBS1;HSD17B4;LMNA;ACLY;SF3A1;SFPQ;LMO7;PRKAR2A;CSNK2A1;API5;ARFGAP1;HDLBP;HNRNPF;SYAP1;EPB49;HNRNPH2;RPS3;AHNAK;IMPDH2;DPYSL3;DPYSL2;NONO;DCTN1;DCTN2;LMNB1;MACF1;CANX;YWHAZ;AFAP1;RRBP1;STAT1;STAT3;TJP1;TJP2;PSMA5;DSP;SSH1;STRAP;EWSR1;SPTBN1;MYLK;COPA;FUBP1;CTTN;PSMD1;ZYX;CALD1;SYNPO;MSH6;MAP1B
	XPO1	21/124	1.39849e-08	XPO1;IQGAP1;API5;RAN;PTBP1;PDCD6IP;HNRNPK;CSE1L;PUF60;HSP90AB1;TLN1;EIF4G1;EIF4A1;UBC;CAND1;YWHAZ;GCN1L1;GAPDH;TRIP13;STAT1;PHGDH
	ATM	28/222	2.00209e-08	XRCC5;LMNB1;LASP1;AP1B1;CANX;AP2B1;AP3B1;RAD50;RUVBL1;TRIM28;LMNA;KIAA1967;STAT1;PPP1CB;ALB;EWSR1;VCP;SPTBN1;CAT;TPR;HSP90AA1;DDB1;C1QBP;KHSRP;ABLIM1;VIM;PRKDC;MSH6
	HSPA8	25/183	2.84644e-08	CCT3;VCL;GOT2;PACSIN2;ST13;HSPA1A;HNRNPK;EPRS;VCP;UCHL1;CLTC;HSPH1;HSP90AA1;UBC;RUVBL1;UBB;MAP3K14;YWHAZ;HSPA8;ACTB;TCP1;YWHAB;YWHAG;YWHAH;YWHAQ
	PRKCD	24/173	4.1512e-08	ACTG1;PA2G4;TAGLN;HSPB1;LMNB1;LMNB2;HNRNPK;EEF1A1;FSCN1;RPS3;HSP90AA1;C1QBP;LCP1;YWHAZ;PRKDC;PPP2CA;AFAP1;ACTB;TRIM28;YWHAB;STAT1;STAT3;TJP1;YWHAG
	INSR	26/202	4.45799e-08	SYNCRIP;YBX1;EPB41L2;SORBS1;PPP2CA;RASA1;YWHAB;STAT3;CALM3;CALM2;CALM1;CSNK2A1;ACTN1;SNX6;SNX2;LPP;NAMPT;CLTC;FUBP1;CTTN;CSK;UBC;ABLIM1;CALD1;PPP1R12A;HSPA4
	EIF2C1	24/174	4.57941e-08	XRCC6;SYNCRIP;LRRC59;RPS27A;HNRNPU;FLG2;HNRNPF;EEF1A1;EPRS;HNRNPH2;HSPD1;HSP90AB1;COPA;YBX1;RPS3;PRMT5;PCBP2;SLC25A5;SLC25A6;DDB1;IPO9;RPS4X;RUVBL2;TCP1
	HGS	20/122	4.99007e-08	TUBB2A;UBQLN1;VPS4A;RPS27A;BSG;DCTN2;UBA52;TUBB;ATP2A2;UBA1;CLTC;TRAP1;UBC;UBB;RDX;HSPA8;MAT2A;SCRN1;ACLY;TJP2
	MAPK8	35/352	8.62316e-08	XRCC6;EPS8L2;HSPA1A;HSPA1B;S100A11;MAP4;RTN4;SERPINB3;YWHAZ;EZR;AFAP1;YWHAB;LMNA;STAT1;STAT3;YWHAH;CAST;EEF2;HNRNPK;HNRNPF;ARHGDIA;EWSR1;HNRNPH2;FUBP1;PSMD4;MSN;AHNAK;EIF4G1;GSTP1;CALD1;PRKDC;HSPA2;HSPA8;MAP1B;DPYSL2
	PRKACA	40/440	9.55549e-08	PPP2R5D;PTBP1;PTRF;LASP1;FLNA;EZR;SORBS1;ACLY;CAPN2;IQGAP1;STK24;HSPB1;ARHGDIA;EPB49;PRKAR1A;HSPD1;CAD;PPP2R1A;SLC9A3R1;VASP;LCP1;VIM;ANXA1;DPYSL2;LUZP1;CD44;DBN1;YWHAZ;TTN;DSP;SSB;SPTBN1;MYLK;CLTC;MSN;CSK;HSP90AA1;TGM2;PPP1R12A;MAP1B
	BTK	20/128	1.00666e-07	HRNR;TUBB2C;TWF1;ACTN1;TUBA4A;DBN1;ALDOA;HADHA;EWSR1;ATP5B;RPS3;TUBA1A;AP3B1;PFKP;FLNA;GAPDH;ACTC1;STAT3;SFPQ;ATP5A1
	AKT1	35/355	1.04228e-07	CCT2;ILK;CDC37;YBX1;FLNC;FLNA;YWHAZ;EZR;SORBS2;PPP2CA;LMNA;ACLY;STAT1;TJP2;LMO7;CSNK2A1;HSPB1;ITGB1;SSB;VCP;HSP90AB1;RPS3;PCBP1;ZYX;CSK;IMPDH2;AHNAK;PPP2R1A;HSP90AA1;PALLD;KHSRP;UBC;VIM;PRKDC;HSPA4
	MAPK14	46/552	1.11684e-07	RANGAP1;NME2;UBA1;MAP4;COPB1;PEPD;FLNA;EPB41L2;PML;EEA1;PPP2CA;MARS;ACLY;LMO7;CSNK2A1;ASPH;ARFGAP1;HDLBP;SIPA1;EPB49;LCP1;FKBP5;EPRS;TKT;CANX;MYO5A;RRBP1;YWHAB;STAT1;STAT3;TJP1;TJP2;PPP1CB;SSH1;EWSR1;EEF1A1;SPTBN1;COPA;CLTC;FUBP1;PSMD1;SMTN;KHSRP;GSTP1;CALD1;MSH6
	VIM	25/199	1.23481e-07	PDLIM1;DCTN1;NME2;ALDOA;RAD23B;LMNB1;SLC25A6;YWHAZ;PLEC;TRIM28;YWHAE;CAPN1;YWHAG;TJP1;SVIL;VCL;DSP;PUF60;FUBP1;PSME1;ABLIM1;VIM;PRKDC;ACTB;SPTAN1
	RPS6KA3	36/375	1.25366e-07	CD44;MACF1;ATP2A2;LASP1;UBA1;YBX1;ACO1;FLNA;EPB41L2;YWHAZ;SORBS1;TRIM28;LMNA;YWHAB;ACLY;STAT3;CAPN1;YWHAH;TJP2;XPO1;LMO7;PRKAR2A;PSMA5;DSP;HSPB1;MYL9;EPB49;SPTBN1;MYLK;WARS;AHNAK;SLC9A3R1;VASP;ABLIM1;VIM;MAP1B
	HNRNPA1	20/130	1.26115e-07	SYNCRIP;DDX17;CSNK2A1;PLOD2;TARDBP;HNRNPA2B1;HNRNPM;HNRNPK;HNRNPH1;HSP90AB1;KIAA0368;YBX1;KHSRP;MAP3K14;YWHAZ;HSPA2;TNPO1;HSPA9;ACTB;CAPN2
	IRS1	22/157	1.30047e-07	CSNK2A1;SND1;RAN;HNRNPU;RARS;ATP2A2;HSP90AB1;YBX1;RPS3;PPP2R1A;IPO9;UBC;CAND1;YWHAZ;VIM;PRKDC;HSPA8;YWHAB;YWHAE;YWHAG;YWHAH;POLDIP3
	APP	28/247	1.53894e-07	PGAM1;MYH9;HSD17B10;CALR;CALU;HADHB;HYOU1;PDIA3;PDIA6;CANX;YWHAZ;GANAB;YWHAB;CSNK2A1;TUBB;PPIA;UCHL1;GSN;CAT;HSP90AA1;CTSD;HSPA4;HSPA5;GAPDH;HSPA8;ACTB;HSP90B1;SPTAN1
	PRKACB	23/174	1.74243e-07	XRCC6;PRKAR2A;CTNNA1;NME2;LMNB1;HNRNPK;CRIP2;EPB49;PRKAR1A;SPTBN1;MYLK;HSP90AB1;CLTC;AHNAK;TUBB4;FLNA;LCP1;YWHAZ;CALD1;VIM;HSPA8;YWHAB;YWHAE
	RAF1	22/166	3.09635e-07	CCT3;MST4;CDC37;HNRNPK;EEF1A1;HSPD1;HSP90AB1;HSP90AA1;PKM2;UBC;PPP2R2A;YWHAZ;PRKDC;PPP1R12A;HSPA4;HSPA5;HSPA8;YWHAB;YWHAE;YWHAG;YWHAH;YWHAQ
	DYNLL1	23/183	3.91341e-07	LDHA;ACTG1;PRKAR2A;MDH2;MDH1;ALDOA;GLUD1;TUBB;EEF1A1;TUBA1A;DYNC1H1;PPP2R1A;PFKP;MYO5A;VIM;PPP2CA;PPP2CB;GAPDH;HSPA8;ACTB;DNM3;ACTC1;MAP1B
	PRKCZ	21/156	4.55628e-07	PDLIM7;PRKCSH;PRKAR2A;CSNK2A1;MYH10;PPP2R1A;HSP90AA1;DAPK3;C1QBP;PPP2R2A;GLRX3;YWHAZ;PPP2CA;PPP2CB;AFAP1;MSH6;YWHAB;STAT3;YWHAG;YWHAH;YWHAQ
	IGF1R	25/215	4.64229e-07	PDLIM1;TKT;YWHAZ;EEA1;RASA1;ACTC1;YWHAB;ACLY;YWHAE;STAT3;YWHAG;ITGB1;LPP;VCP;HSPD1;HNRNPH1;NAMPT;CTTN;CSK;PRDX6;UBC;MAPRE1;EHD1;ACTB;ANXA1
	CAMK2A	21/160	6.62247e-07	IQGAP1;ACTG1;CD44;ACTN4;ACTN1;ACTN2;ACTN3;PPP1CB;PDCD6IP;ITGB1;ATP2A2;KPNB1;FLNA;MYO5A;VIM;PPP1R12A;YWHAB;YWHAQ;CALM3;CALM2;CALM1
	PAK1	22/176	7.59729e-07	PGAM1;CSNK2A1;ILK;PA2G4;PGM1;MYL9;HIST1H4A;ARHGDIA;MYLK;HIST4H4;CTTN;PCBP1;PRMT5;HSP90AA1;FLNA;VASP;MAP3K14;YWHAZ;VIM;SORBS2;PPP2CA;YWHAG
	CTNNB1	32/337	7.89889e-07	LDHB;NONO;CUL1;CTNNA1;JUP;TUBA4A;AKAP12;CACYBP;PTPN14;UBA1;RUVBL2;RUVBL1;YWHAZ;FHL2;EZR;LMNA;YWHAB;TJP1;YWHAQ;IQGAP1;VCL;CSNK2A1;ACTN4;HNRNPA2B1;HNRNPM;FSCN1;HSPD1;HSP90AB1;CSK;SLC9A3R1;UBC;HSPA8
	CASP3	23/193	9.07942e-07	DBNL;PTBP1;DCTN1;LMNB1;MAP3K14;PPP2CA;RASA1;YWHAE;CAST;STK24;HNRNPU;USO1;HMGB1;ARHGDIA;HSPD1;CAD;CTTN;GSN;NUCB2;VIM;PRKDC;TGM2;SPTAN1
	MTOR	19/138	1.1823e-06	UBQLN1;PA2G4;HSPA1B;EIF3F;PRKAR1A;AHNAK;FLNA;EIF4G1;RUVBL1;PPP2R2A;YWHAZ;PML;NUMA1;AFAP1;MAP1B;DPYSL3;STAT1;STAT3;YWHAQ
	TCP1	19/139	1.30309e-06	CCT2;CCT3;IQGAP1;STK24;TUBA4A;CCT7;CCT5;CCT4;CCT8;HSP90AB1;CCT6A;PKM2;YWHAZ;PPP2CA;PPP2CB;FASN;HSPA8;YWHAB;PHGDH
	BRCA1	24/216	1.63823e-06	XRCC5;TUBA4A;RAD23B;UBA1;HIST2H2AC;RBBP4;RBBP7;RAD50;FLNA;FHL2;STAT1;STAT3;CSNK2A1;PPP1CB;TUBB;HIST1H4A;VCP;CSTF1;UBC;UBB;KPNA2;PRKDC;HSPA8;MSH6
	SMAD2	33/370	1.90142e-06	KIF5B;RAN;ST13;TUBA4A;MYO18A;HSPA1A;AP1B1;NAP1L1;DYNC1H1;SLC25A5;SLC25A6;CCT6A;FLNA;MYO5A;PML;FHL2;SORBS1;PLIN3;CALM1;RPS27A;UBA52;STRAP;EIF3L;EEF1A1;PRKAR1A;HSPD1;CAD;TPR;KPNB1;SQRDL;PPP2R1A;UBC;TGM2
	UBA1	19/144	2.09278e-06	LDHB;LDHA;CSNK2A1;RAN;TPI1;TKT;UBA1;PPIA;CCT8;HSP90AB1;HSPH1;USP14;PKM2;UBC;UBB;YWHAZ;KIAA1967;GPI;PGK1
	PTP4A3	18/137	4.08196e-06	ATXN10;USO1;PDCD6IP;LRPPRC;STRAP;HNRNPM;UNC45A;MYO1C;MYO1B;ATP2A2;PCNA;KIAA0368;MCM7;ATP6V1H;GCN1L1;EPPK1;KIAA1967;STAT1
	TP53	39/502	5.12033e-06	XRCC6;HSPA1A;HSPA1B;SERPINH1;NAP1L1;YBX1;PML;PPP2CA;CAPN1;XPO1;CSNK2A1;RPS27A;EEF2;HSPB1;LRPPRC;HMGB1;UCHL1;PPP2R1A;UBC;UBB;PPP2R2A;HSPA4;HSPA5;HSPA8;HSPA9;ANXA3;CCT5;YWHAZ;STAT1;YWHAG;MYL9;CSE1L;HSP90AB1;KPNB1;HSP90AA1;DAPK3;KPNA2;PRKDC;MAP1B
	MED19	17/127	6.02248e-06	RANGAP1;TTN;NONO;TARDBP;DDX39B;PTBP1;HNRNPM;EEF1A1;HSPD1;DDB1;EIF4A1;RUVBL1;KPNA2;GCN1L1;NUMA1;HSPA9;LMNA
	CSNK2A2	27/289	7.55747e-06	XRCC5;AKAP12;CDC37;UBA1;RTN4;CANX;NAP1L4;HSPH1;PEPD;KIAA1967;CALM2;CALM1;LMO7;PRKAR2A;CSNK2A1;PA2G4;PSMA3;HDLBP;EIF3F;SSB;HSP90AB1;HSP90AA1;TPM3;SYNPO;MSH6;GPI;HSP90B1
	NPM1	18/144	7.6327e-06	XPO1;CSNK2A1;RPS27A;PTBP1;HNRNPU;PA2G4;HDLBP;HNRNPM;HIST1H4A;YBX1;HIST2H2AC;UBC;MAP3K14;YWHAZ;PML;NUMA1;ACTB;YWHAE
	PPP2R1A	18/146	9.06325e-06	EIF6;PPP2R5D;STK24;EEF2;NME2;PSMA6;PSMA5;PSMA3;MST4;HSPD1;PPP2R1A;HSP90AA1;IPO9;EIF4A1;PPP2R2A;PPP2CA;PPP2CB;YWHAB
	AR	24/243	1.03783e-05	XRCC5;XRCC6;NONO;RAN;HSPA1A;CALR;CDC37;FLNA;RUVBL1;FHL2;STAT3;SVIL;SFPQ;YWHAQ;CALM1;PA2G4;HMGB1;GSN;HSP90AA1;UBC;PRKDC;IARS;GAPDH;ACTB
	TRAF2	26/279	1.15839e-05	ACTG1;NAP1L1;TUBB4;SLC25A5;FLNA;RUVBL2;RUVBL1;MAP3K14;CALM1;RPS27A;IKBIP;TUBB;TRIP6;HSP90AB1;CAD;CLTC;HSP90AA1;EIF4G1;UBC;UBB;GSTP1;ABLIM1;HSPA4;HSPA5;HSPA8;HSPA9
	SQSTM1	19/165	1.24667e-05	TTN;ASPH;RPS27A;UBA52;GBP1;CDC37;HADHA;HADHB;TKT;PSMD4;UBC;UBB;YWHAZ;VIM;HSPA8;PLEC;EPPK1;ANXA1;TRIM21
	KAT5	16/126	2.03472e-05	LDHA;ACTG1;ACTG2;HIST1H4A;CCT7;HIST2H4A;HIST2H2AC;RUVBL2;RUVBL1;PML;PRKDC;GSTO1;GAPDH;ACTB;LMNA;STAT3
	ABL1	29/351	2.9964e-05	XRCC6;ACTG1;RAN;CDV3;LASP1;RTN4;FLNC;FLNA;YWHAZ;SORBS1;SORBS2;RASA1;DNM3;YWHAB;YWHAE;YWHAG;YWHAH;YWHAQ;CAST;MYLK;HEXA;CTTN;CAT;HSP90AA1;DDB1;PRKDC;HSPA4;ANXA1;SPTAN1
	RUVBL2	18/161	3.00453e-05	ACTG1;PLOD2;HNRNPU;NME2;PCNA;PCBP1;PCBP2;KPNB1;RPS4X;RUVBL2;RUVBL1;MAP3K14;YWHAZ;HSPA5;ACTB;TRIM28;KIAA1967;YWHAE
	COPS5	16/132	3.4076e-05	FBXO22;CUL1;MYH9;HSPA1A;MYH10;HSP90AB1;UCHL1;USP14;DDB1;EPB41L2;MAPRE1;YWHAZ;PPP1R12A;HSPA5;YWHAG;ATP5A1
	RHOA	16/139	5.99487e-05	ACTG1;RPS27A;HSPA1A;HSPA1B;ARHGDIA;MPRIP;ARHGAP1;MSN;FLNA;UBC;UBB;EZR;PPP1R12A;TGM2;ACTB;DPYSL2
	TUBB	15/125	6.60463e-05	MX1;ALDOA;MAP4;TUBA1A;PSME1;MAP3K14;YWHAZ;TGM2;ACTB;DLST;YWHAB;DPYSL2;YWHAE;TJP1;YWHAG
	RPS27A	18/173	7.07994e-05	GOT1;TARDBP;API5;RPS27A;EIF3F;HNRNPH2;VCP;UBA2;PCNA;YBX1;PSMD4;UBC;YWHAZ;TGM2;TRIP13;YWHAB;ANXA5;YWHAG
	FOS	18/173	7.07994e-05	DDX17;CSNK2A1;LRRC59;HSPA1A;CACYBP;TRIP6;TPR;EEF1D;PML;FHL2;PPP1R12A;MAP1B;YWHAB;LMNA;STAT1;STAT3;SF3A3;HSP90B1
	RFC1	15/128	8.42655e-05	XRCC5;ACTG1;CSNK2A1;ITGB1;P4HB;PCNA;TLN1;HIST4H4;RBBP4;RAD50;HIST1H2AC;PRKDC;TRIP13;MSH6;ANXA2
	PIN1	16/145	9.45294e-05	XRCC6;NONO;DDX17;CSNK2A1;HNRNPU;HADHA;HNRNPK;HNRNPH1;DDB1;PKM2;UBC;UBB;TFG;STAT3;AP2A1;SFPQ
	UBC	37/540	0.000109021	CUL1;BSG;UBA1;PCNA;HIST2H2AC;PML;TRIM21;SFPQ;XPO1;VCL;RPS27A;HMGB1;HNRNPK;VCP;UCHL1;RPS3;DDB1;HSPA4;HSPA8;S100A10;YWHAZ;FASN;YWHAB;YWHAG;AP2A1;UBQLN1;TARDBP;EEF1A1;SPTBN1;HIST2H4A;PSMD4;HSP90AA1;DAPK3;COPE;MSH6;DLST;GPI
	CHD3	15/132	0.000115298	CSNK2A1;TALDO1;PUF60;FUBP1;HSPH1;CTTN;ACTR1B;KPNB1;SLC25A6;PSME1;KPNA2;VIM;PCMT1;TRIM28;PAICS
	CLTC	14/120	0.000150336	XRCC6;VCL;SNX5;AKAP12;AP1B1;CLTC;AP2B1;AP3B1;YWHAZ;EHD1;HSPA8;YWHAB;YWHAG;SVIL
	CCT3	19/202	0.000153393	XRCC6;CCT2;CCT3;TPI1;CCT7;CCT5;CCT4;CCT6A;YWHAZ;PPP2CA;PPP2CB;YWHAB;PGK1;STK24;ENO2;HSPA8;ENO1;ACTB;TCP1
	PRKG1	14/121	0.000162725	CAST;TTN;HSPB1;CRIP2;SSB;LASP1;SPTBN1;VASP;VIM;PPP1R12A;AFAP1;GAPDH;MAP1B;ANXA1
	YWHAH	17/177	0.0002684	LMO7;KIF5B;PTPN14;LIMA1;SLC25A6;EPB41L2;C1QBP;CFL1;ABLIM1;SHROOM2;YWHAZ;HSPA8;YWHAB;YWHAE;YWHAG;YWHAH;YWHAQ
	RAC1	21/249	0.000284023	NONO;ACTG1;MYH9;NME1;TUBA4A;FLNA;EPB41L2;STAT1;STAT3;SFPQ;CALM3;IQGAP3;IQGAP1;ARHGDIA;CTTN;ARHGAP1;UBC;ABLIM1;ABLIM3;VPS35;ACTB
	PHLDA3	14/129	0.000297737	ATXN10;PDCD6IP;LRPPRC;HNRNPM;UNC45A;MYO1C;DYNC1H1;ATP6V1H;MCM5;ARCN1;GCN1L1;EHD4;KIAA1967;SAMHD1
	PCNA	15/146	0.000315157	XRCC5;XRCC6;NONO;RPS27A;FSCN1;PCNA;CSTF1;YBX1;DDB1;UBC;RUVBL2;UBB;PRKDC;MSH6;ANXA2
	PTK2	16/163	0.000322447	VCL;ACTN1;ACTN3;PPP1CB;TNS1;ITGB1;ITGAV;TRIP6;TLN1;GSN;CSK;EZR;SORBS1;GAPDH;STAT1;STAT3
	RUVBL1	15/147	0.000336935	EIF6;ACTG1;CAPNS1;DSG1;PCBP1;PCBP2;KPNB1;RUVBL2;RUVBL1;MAP3K14;YWHAZ;PRKDC;EEA1;HSPA8;ACTB
	PPP1CA	17/184	0.000406407	CUL1;MYL9;MYL12B;MYL12A;PCNA;CAD;KIAA1949;CFL1;RUVBL2;PPP2CA;HSPA4;HSPA8;YWHAB;SFPQ;CALM3;CALM2;CALM1
	EEF1A1	17/185	0.000430424	VCL;DARS;ALDOA;RAD23B;HNRNPK;EIF3F;EEF1A1;CSRP2;WARS;UBC;MAP3K14;YWHAZ;VARS;ACTB;YWHAB;YWHAG;CALM1
	MAPK9	19/222	0.000461215	DBNL;LMNB1;HSPA1A;HSPA1B;MACF1;MAP4;YWHAZ;STAT3;CSNK2A1;PSMA5;SPTBN1;RPS3;CTTN;ZYX;ABLIM1;PRKDC;HSPA2;HSPA8;SYNPO
	YWHAQ	17/188	0.000509967	CSNK2A1;KIF5B;RAI14;HDLBP;HSPA1A;MPRIP;PRMT5;TPR;EPB41L2;YWHAZ;HSPA8;YWHAB;YWHAE;YWHAG;YWHAH;YWHAQ;TJP2
	UBQLN4	16/171	0.000524566	PDLIM7;UBQLN1;ERP29;UBA52;SERPINH1;EEF1A1;SRSF2;CDSN;COPB1;PSMD4;IMPDH2;UBC;CTSB;HSPA5;GDI1;YWHAQ
	MAPK1	28/406	0.000667705	YBX1;PML;FHL2;PPP2CA;PPP2CB;CAPN2;IQGAP1;CSNK2A1;EPB49;CAD;RPS3;PPP2R1A;PRDX6;UBC;STAT1;STAT3;ITGAV;EWSR1;MYLK;CTTN;ZYX;TPR;HSP90AA1;DAPK3;C1QBP;CTSD;CALD1;GAPDH
	XRCC6	14/141	0.000674652	XRCC5;PGAM1;CCT3;CSNK2A1;HIST1H4A;HN1L;PRKAR1A;PCNA;HIST4H4;CLTC;RBBP4;YWHAZ;HIST1H2AE;PRKDC
	NEDD4	14/141	0.000674652	XRCC6;ISG15;HNRNPU;PDCD6IP;PFN1;HNRNPK;EPRS;UBA1;CAD;UBC;UBB;RUVBL1;YWHAB;AP2A1
	FYN	29/433	0.000831225	LDHB;LDHA;JUP;RTN4;FLNC;FLNA;RASA1;DNM3;CSNK2A1;HNRNPK;VCP;HEXA;ANXA6;HSPA4;CD44;TUBA4A;SHROOM2;YWHAB;STAT1;STAT3;CAST;LPP;CLTC;TUBA1A;CSK;HSP90AA1;CNN3;PPP1R12A;CNN1
	CBL	16/180	0.000873421	EEF1A1;MYO1C;UBA1;TLN1;CSK;UBC;MYO5A;YWHAZ;SORBS1;SORBS2;GAPDH;YWHAB;TRIM21;CAPN1;YWHAG;YWHAQ
	CREBBP	24/334	0.000938464	XRCC6;DDX17;AP1B1;NAP1L1;RBBP4;RBBP7;RUVBL1;PML;FHL2;PCMT1;STAT1;TRIM21;STAT3;YWHAH;CSNK2A1;SND1;HMGB1;HIST1H4A;EWSR1;HIST4H4;CSK;UBC;KPNA2;MSH6
	FLNA	13/135	0.00134005	TTN;ACTG1;ITGB1;HSP90AB1;PCBP2;FLNB;FLNA;YWHAZ;ACTB;LMNA;TJP1;YWHAG;SVIL
	SYK	13/136	0.00142477	DBNL;HNRNPU;TUBA4A;CTTN;MSN;TUBA1A;SLC9A3R1;UBC;UBB;EZR;RASA1;STAT1;STAT3
	CALM3	15/172	0.00149127	TTN;IQGAP1;ACTN2;PPP1CB;AKAP12;SPTBN2;SPTBN1;MYLK;HSP90AA1;MAP3K14;MYO5A;CALD1;CNN1;MAP1B;YWHAE
	SFN	15/173	0.00157235	LMO7;PRKAR2A;CSNK2A1;KIF5B;SIPA1L3;HNRNPU;EEF1A1;MPRIP;UBC;ABLIM1;YWHAZ;SORBS2;YWHAG;YWHAQ;TJP2
	SMAD3	23/328	0.00160275	XRCC6;CUL1;HSPA1A;YBX1;FLNA;PML;FHL2;MYO5B;LMNA;SF3A1;PRKAR2A;STRAP;SPTBN1;KPNB1;SQRDL;PPP2R1A;UBC;VIM;TPM3;TGM2;HSPA4;ACTB;TCP1
	JUN	17/211	0.00165682	MACF1;PML;FHL2;STAT1;STAT3;CSNK2A1;HNRNPM;TUBB;CSK;TUBA1A;HSP90AA1;UBC;UBB;PRKDC;TPM2;TPM1;HSPA8
	ERBB2	15/175	0.0017456	PDLIM1;CD44;CTNNA1;JUP;CDC37;TLN1;HSP90AA1;UBC;UBB;HSPA4;RASA1;STAT1;STAT3;HSP90B1;CALM1
	RNPS1	14/157	0.0017468	CSNK2A1;RARS;DST;MYO18A;STRAP;SRP54;SRSF2;TRIP6;PUF60;AP2B1;YWHAZ;YWHAB;YWHAG;AP2A1
	SMURF2	12/124	0.00194866	TTN;RPS27A;RAN;ATP5B;CANX;FLNC;FLNB;UBC;EEF1G;UBB;FHL2;STAT1
	LCK	16/196	0.00198141	CD44;FLNB;EZR;PPP2CA;RASA1;ACLY;STAT1;STAT3;RPS27A;LPP;CSK;HSP90AA1;UBC;GAPDH;ACTB;SPTAN1
	HDAC4	12/127	0.00234128	HIST1H4A;NARS;RBBP4;RUVBL2;YWHAZ;PPP2CA;YWHAB;YWHAE;STAT3;YWHAG;YWHAH;YWHAQ
	HDAC3	14/164	0.00253728	XPO1;CSNK2A1;HIST1H4A;EWSR1;CCT5;RBBP4;RBBP7;UBC;PML;HSPA4;HSPA8;TCP1;STAT1;STAT3
	MAPK3	22/326	0.00310981	CANX;MAP3K14;PML;PPP2CA;PPP2CB;LMNA;CAPN2;STAT1;STAT3;HNRNPK;EWSR1;MYLK;CAD;RPS3;CTTN;PPP2R1A;HSP90AA1;DAPK3;C1QBP;ABLIM1;CALD1;MAP1B
	TOP1	12/136	0.00392123	NONO;DDX17;CSNK2A1;SNRPA1;HNRNPA2B1;HNRNPU;PA2G4;HNRNPK;HNRNPF;ACO1;PRKDC;SFPQ
	CCT2	15/193	0.00414758	CCT2;CCT3;CCT7;CCT4;ACO1;YWHAZ;PPP2CA;PPP2CB;YWHAB;YWHAG;PGK1;STK24;HAT1;ACTB;TCP1
	STAT1	12/139	0.00460658	XPO1;CSNK2A1;ACTN4;DCTN1;CSE1L;SPTBN1;HSP90AB1;MCM5;TRIM28;STAT1;STAT3;SPTAN1
	TGFBR1	16/216	0.00482087	CD44;RAN;AP2B1;TRAP1;YWHAZ;PML;STAT1;RPS27A;UBA52;SNX6;STRAP;EEF1A1;HSP90AA1;UBC;UBB;PPP2R2A
	CCT4	16/218	0.00523097	CCT2;CCT3;CCT7;RAD50;YWHAZ;PPP2CA;PPP2CB;YWHAB;PGK1;STK24;USO1;HNRNPH1;ENO2;ENO1;ACTB;TCP1
	EEF1G	11/124	0.00542759	HARS;CCT7;TUBB3;TUBB4;EEF1G;EEF1D;VARS;LARS;GSTO1;YWHAB;YWHAG
	PIK3R1	20/301	0.0054988	NME2;PFN1;MAP4;FLNC;FLNB;FLNA;EEF1D;TFG;EZR;RASA1;YWHAG;CAST;SEPT2;CSNK2A1;DARS;MYLK;TLN1;PCBP2;ARHGAP1;UBC
	SMARCA4	12/144	0.00595879	NONO;CSNK2A1;LMNB1;PCNA;PRMT5;RBBP4;KPNA2;PML;ACTB;STAT1;STAT3;HSP90B1
	HSPA1A	12/145	0.00626356	PACSIN2;ST13;STIP1;HSPA1A;HSP90AB1;HSP90AA1;MAP3K14;YWHAZ;HSPA8;YWHAB;YWHAG;YWHAQ
	CDK5	12/146	0.00658053	ACTN1;CDC37;EPRS;CORO1A;PCNA;TLN1;CSK;VIM;EZR;DPYSL3;DPYSL2;STAT3
	PLK1	13/166	0.00692373	TUBB2A;RANGAP1;RAN;RAI14;DCTN1;PSMA6;PSMA5;PSMA3;TUBA4A;TUBB;MCM7;UBC;VIM
	SMURF1	11/132	0.00827549	XPO1;PDLIM7;RPS27A;PPP1CB;UBA52;STRAP;AP2B1;UBC;UBB;STAT1;SF3A1
	UBE2I	15/212	0.00909222	PDLIM7;RANGAP1;UBA2;FLNC;RUVBL1;PML;LMNA;STAT1;EIF6;HNRNPK;PRKAR1A;HIST4H4;UCHL1;CLTC;ZYX
	UBB	11/135	0.00960085	MYO6;RAD23B;FSCN1;UBA1;PCNA;UCHL1;PSMD4;UBB;HSPA8;ACTB;SFPQ
	ATXN1	14/194	0.00988374	MYO18A;HSPA1A;NARS;PEPD;YWHAZ;FHL2;YWHAE;PSMC3;TRIP6;ACOT7;ZYX;CFL1;GAPDH;RCN1
	SHC1	14/195	0.010282	ACTG1;AP2B1;RASA1;AP2A1;ITGB1;ITGAV;AP2M1;MYO1C;CAD;ARHGAP1;CSK;TPR;CALD1;HSPA4
	BCL2	10/121	0.012117	PPP1CB;HSPA1A;HSPA1B;ATP2A2;RTN4;UBC;ABLIM1;PML;PPP2CA;CAPN2
	SMAD4	15/221	0.0126754	AP2B1;TRAP1;FHL2;STAT1;PRKAR2A;RPS27A;UBA52;HDLBP;EWSR1;FN1;EEF1A1;SPTBN1;KPNB1;UBC;UBB
	SMAD1	12/162	0.0135885	XPO1;RPS27A;RAN;TUBA4A;UBA52;SNX6;EWSR1;TRIP6;PSMD1;UBC;STAT3;AKR1B1
	RPA2	12/162	0.0135885	TUBB2A;XRCC6;CSNK2A1;TUBB;EEF1A1;CSK;MCM4;MCM5;PRKDC;GAPDH;ACTB;STAT3
	MAPK10	13/182	0.0136025	IQGAP1;LMNB1;HSPA1A;HSPA1B;HNRNPK;SYAP1;MAP4;SPTBN1;RTN4;NAP1L1;HSPH1;HSPA2;HSPA8
	RB1	14/209	0.0172863	RBBP4;RBBP7;TRAP1;PML;LMNA;STAT3;PPP1CB;PA2G4;HMGB1;PPIA;MCM7;CSK;TGM2;HSPA8
	SMAD9	10/129	0.0177386	UBQLN1;DST;EIF3F;UNC45A;FN1;SPTBN1;ACTB;RRBP1;AP2A1;YWHAQ
	CASP8	10/130	0.0185572	ILK;STK24;USO1;ARHGDIA;MSN;NUCB2;UBB;MAP3K14;VIM;EZR
	CUL1	11/151	0.0196149	CUL1;EEF2;HNRNPU;PSMA6;VCP;YBX1;PSMD4;UBC;CAND1;HSPA4;TRIM21
	CDK4	10/135	0.0230716	DBNL;CAPNS1;CDC37;PRKAR1A;PCNA;COPB2;PRMT5;CSK;PPP2R1A;HSPA8
	EP300	20/357	0.0274861	XRCC6;DDX17;RAN;PCNA;NAP1L1;NAP1L4;HIST2H2AC;RAD50;HIST1H2AB;PML;FHL2;STAT1;STAT3;HNRNPU;STRAP;HIST1H4A;HIST4H4;CTTN;KPNA2;MSH6
	PARP1	10/140	0.0283316	XRCC5;XRCC6;TARDBP;PTBP1;HNRNPK;PCNA;PRKDC;HSPA2;TRIM28;POLDIP3
	PLCG2	9/121	0.0295556	PDCD6IP;FN1;SPTBN1;CTTN;GSN;CAP1;FLNA;EPB41L2;FHL2
	ALB	11/164	0.0322397	TTN;ST13;ALB;FN1;GSN;PSMD4;DDB1;DCD;GCN1L1;ETF1;YWHAG
	POLR2A	11/165	0.033405	XRCC5;NONO;SND1;HNRNPU;HNRNPF;UBA1;CSTF1;UBC;PRKDC;ACTB;KIAA1967
	ATN1	9/124	0.0335309	CSNK2A1;PSMA3;PDCD6IP;EWSR1;CRIP2;TRIP6;VIM;GAPDH;SFPQ
	PIK3CA	9/125	0.0349343	ACTG1;PFN1;GSN;HSP90AA1;SLC9A3R1;YWHAZ;TPM1;YWHAB;YWHAH
	DNM1	9/129	0.040951	PACSIN2;NME2;CAPZB;CCT8;AP1B1;CTTN;ACO1;CLIC4;YWHAB
	SP1	12/195	0.0442277	TPI1;NAP1L1;RBBP4;PML;SF3A1;STAT3;SFPQ;CSNK2A1;HSP90AA1;UBC;PRKDC;HSPA8
KEA	Term	Overlap	P-value	Genes
	MAP3K3	100/193	6.59499e-43	TUBB2A;CCT2;CCT3;ACTG1;MYH9;ST13;TUBA4A;DBN1;HSPA1A;HSPA1B;CAPZB;CDC37;CCT7;CCT5;CCT4;CCT8;TMOD3;LIMA1;BAG5;TUBB6;TUBB3;TUBB4;SLC25A5;SLC25A6;CCT6A;FLNA;RUVBL2;RUVBL1;YWHAZ;TFG;FASN;MARS;EPPK1;YWHAB;KIAA1967;YWHAE;YWHAG;YWHAH;PHGDH;YWHAQ;CALM3;ATP5A1;CALM2;CALM1;CAPZA1;IQGAP1;RPS27A;MYO6;ACTN4;RAI14;UBA52;MYL6;HIST1H4L;HIST1H4K;TUBB;HIST1H4A;HIST1H4B;HIST1H4E;HIST1H4F;HIST1H4C;HIST1H4D;HIST1H4I;H…
	RIPK3	60/95	9.41299e-29	HSP90AB1;LIMA1;TUBB2A;CAPZA1;CAD;CCT2;CLTC;IQGAP1;NONO;ACTG1;RPS27A;TUBB4;SPECC1L;HSP90AA1;MYO6;ACTN4;SLC25A5;RAI14;PPP1CB;FLNA;C1QBP;SCIN;UBC;TUBA4A;RUVBL2;UBB;RUVBL1;EEF1D;DBN1;UBA52;MYL6;VIM;HSPA1A;CAPZB;TPM1;CDC37;HADHA;TPM3;TUBB;MYL6B;PPP1R12A;HSPA5;HSPA8;HSPA9;ACTB;MYO1C;MYO1B;EPRS;YWHAE;MPRIP;CCT7;CORO1C;CCT5;CALM3;SPTBN1;HNRNPH1;CALM2;MYH10;SPTAN1;CALM1
	MAP3K1	64/139	8.94919e-25	CCT3;ACTG1;RPS27A;TUBA4A;UBA52;HIST1H4L;HIST1H4K;GLUD1;HSPA1A;CDC37;HADHA;HADHB;HNRNPM;TUBB;HIST1H4A;HIST1H4B;HIST1H4E;HIST1H4F;HIST1H4C;HIST1H4D;HIST1H4I;HIST1H4J;HIST1H4H;CCT5;CCT4;CCT8;MYH10;HSP90AB1;HIST4H4;CAD;HIST2H4A;HIST2H4B;BAG5;HSPH1;TUBB6;TUBB8;TUBA1A;TUBB4;HSP90AA1;SLC25A5;DDB1;SLC25A6;CCT6A;RPS4X;FLNA;UBC;RUVBL2;UBB;YWHAZ;FKBP5;VIM;FASN;HSPA5;HSPA8;HSPA9;MARS;ACTB;TCP1;EPPK1;YWHAE;ST…
	MAP3K7	45/102	5.51228e-17	TUBB2A;ACTG1;DARS;TUBA4A;HIST1H4L;HIST1H4K;HSPA1A;HSPA1B;CDC37;TUBB;HIST1H4A;HIST1H4B;HIST1H4E;HIST1H4F;HIST1H4C;HIST1H4D;HIST1H4I;HIST1H4J;HIST1H4H;EEF1A1;EPRS;HSP90AB1;HIST4H4;CAD;HIST2H4A;CLTC;RPS3;HIST2H4B;TUBB4;HSP90AA1;FLNA;RUVBL2;RUVBL1;UBB;FKBP5;IARS;HSPA5;HSPA8;HSPA9;ENO1;ACTB;STAT3;CALM3;CALM2;CALM1
	IKBKE	33/60	8.30888e-15	HSP90AB1;TUBB2A;CLTC;ACTG1;TUBB3;CUL1;TUBB4;HSP90AA1;MYO6;MYH9;TUBA4A;DSP;RUVBL1;MYL6;FKBP5;HSPA1A;CDC37;TPM3;TUBB;HSPA8;HSPA9;ACTB;EEF1A1;STAT1;CCT5;TFRC;SPTBN1;CALM3;HNRNPH1;CALM2;SPTAN1;MYH10;CALM1
	TBK1	30/59	6.98113e-13	HSP90AB1;LDHB;TUBB2A;CCT2;CCT3;NONO;TUBB4;HSP90AA1;CCT6A;TUBA4A;RUVBL2;RUVBL1;HSPA1A;CDC37;HNRNPM;TUBB;HSPA5;GAPDH;HSPA8;HSPA9;TCP1;CCT7;CCT5;CCT4;SFPQ;CCT8;CALM3;ATP5A1;CALM2;CALM1
	IKBKB	31/87	4.05639e-10	HSP90AB1;TUBB2A;CLTC;IQGAP1;RPS3;ACTG1;CSK;TUBB4;HSP90AA1;HNRNPU;FLNA;C1QBP;TUBA4A;UBB;MAP3K14;HSPA1A;HSPA1B;CDC37;TUBB;HSPA5;HSPA8;HSPA9;ACTB;EEF1A1;YWHAB;KIAA1967;EPRS;CALM3;CALM2;MYH10;CALM1
	MAP3K8	22/54	2.27345e-08	HSP90AB1;TUBB2A;CLTC;MSN;TUBB4;HSP90AA1;EIF4G1;TUBA4A;DSP;RUVBL1;MAP3K14;RDX;HSPA1A;HSPA1B;EZR;HSPA5;HSPA8;HSPA9;EPPK1;SPTBN1;CALM3;CALM1
	MAP3K14	36/145	5.25051e-08	TUBB2A;ACTG1;HNRNPU;RARS;TUBA4A;GLUD1;HSPA1A;CDC37;HNRNPM;TUBB;EEF1A1;EPRS;SSB;HSP90AB1;CAD;YBX1;RPS3;TUBB3;TUBB4;HSP90AA1;RPS4X;C1QBP;RUVBL2;RUVBL1;MAP3K14;IARS;HSPA5;GAPDH;HSPA8;HSPA9;ACTB;SFPQ;CALM3;ATP5A1;CALM2;CALM1
	RIPK2	19/48	3.03615e-07	TUBB2A;VIM;HSPA1A;HADHB;ACTG1;TUBB;HSPA2;GAPDH;HSPA8;TUBB4;ENO1;ACTB;HSP90AA1;MYH9;CALM3;TUBA4A;CALM2;CALM1;MYH10
	CHUK	26/90	3.63369e-07	HSP90AB1;TUBB2A;CAPZA1;CLTC;ACTG1;TUBB3;CUL1;TUBB4;HSP90AA1;MYH9;TUBA4A;MAP3K14;MYL6;FKBP5;HSPA1A;CDC37;TPM3;TUBB;HSPA9;ACTB;EEF1A1;CALM3;MYH14;CALM2;MYH10;CALM1
	RIPK1	15/54	0.000164902	HSP90AB1;TUBB2A;CAD;ACTG1;TUBB4;HSP90AA1;SLC25A5;TUBA4A;HSPA1A;TUBB;HSPA5;HSPA8;HSPA9;ACTB;CALM3
	ROCK2	10/25	0.000194699	CNN3;VIM;RDX;CAPZB;EZR;ARHGAP1;PPP1R12A;MSN;MYL12B;DPYSL2
	NUAK1	11/31	0.000219781	YWHAZ;HSPA1A;CDC37;PPP2CA;PPP1R12A;HSPA5;HSP90AA1;SLC25A5;YWHAE;VCP;PPP2R2A
	MYLK	8/16	0.000266385	ACTC1;MYL12B;MYL9;CTTN;SVIL;CALM3;MYO18A;CALM1
	IGF1R	25/144	0.00091964	PDLIM1;ITGB1;LPP;TKT;VCP;HSPD1;HNRNPH1;NAMPT;CTTN;CSK;PRDX6;UBC;MAPRE1;YWHAZ;EEA1;EHD1;RASA1;ACTB;ACTC1;ANXA1;YWHAB;ACLY;YWHAE;STAT3;YWHAG
	SRC	46/346	0.00175243	DBNL;JUP;AP2B1;YWHAZ;TFG;EZR;SORBS1;PPP2CA;AFAP1;RASA1;YWHAB;STAT1;YWHAE;STAT3;YWHAG;YWHAH;SFPQ;CAPG;VCL;ACTN1;PDCD6IP;HNRNPK;ARHGDIA;EWSR1;SPTBN2;TRIP6;MYLK;HSP90AB1;CLTC;FUBP1;CTTN;GSN;ARHGAP1;HSP90AA1;CFL1;KHSRP;ABLIM1;CNN3;TGM2;CNN2;GAPDH;ENO1;MAP1B;ANXA1;ANXA2;SPTAN1
	ROCK1	11/44	0.00249262	VIM;RDX;MYL9;PFN1;EZR;PPP1R12A;MSN;MYL12B;DPYSL2;MYL12A;DAPK3
	MARK4	7/19	0.00264209	YWHAZ;TUBB2A;YWHAB;TUBB;YWHAH;MAP4;TUBA4A
	PRKCA	59/487	0.00294771	XRCC5;ILK;MYH9;TAGLN;HSPA1A;UBA1;ACO1;FLNC;FLNA;EEF1D;EZR;LMNA;CAPN1;TFRC;EIF6;LMO7;IQGAP1;VCL;EEF2;PA2G4;HSPB1;HMGB1;ARHGDIA;MYO1E;FSCN1;HNRNPH1;SLC9A3R1;VASP;ABLIM1;VIM;RDX;ANXA7;ANXA1;ANXA2;PDLIM7;PDLIM2;CD44;DBN1;LMNB1;AKAP12;MYO5A;YWHAZ;AFAP1;YWHAB;YWHAG;YWHAH;TTN;DSP;ITGB1;MYL9;EWSR1;CORO1B;MYLK;ARHGAP1;TUBA1C;HSP90AA1;C1QBP;GSTP1;PPP1R12A
	CDK16	5/10	0.00400637	SEC23A;YWHAZ;YWHAG;YWHAH;YWHAE
	PRKDC	32/227	0.0040456	XRCC5;XRCC6;ATP2A2;LASP1;PCNA;MAP4;CANX;RAD50;YWHAZ;YWHAB;LMNA;KIAA1967;YWHAG;SVIL;ACTN1;PPP1CB;HNRNPU;HMGB1;VCP;SPTBN1;HSP90AB1;COPA;TPR;HSP90AA1;EIF4G1;ABLIM1;VIM;PRKDC;PPP1R12A;CNN1;MAP1B;SPTAN1
	PKD1	8/27	0.00405027	TLN1;VIM;VCL;FN1;ACTN1;CTNNA1;JUP;HSPB1
	PAK4	6/16	0.00497567	DLST;YWHAZ;SSH1;RAN;YWHAG;ITGAV
	PAK1	16/92	0.00735659	HIST4H4;PGAM1;CTTN;CSNK2A1;PCBP1;ILK;FLNA;PA2G4;PGM1;VIM;MYL9;HIST1H4A;SORBS2;ARHGDIA;YWHAG;MYLK
	TSSK6	3/3	0.00743358	HSP90AB1;HSPA1A;HSPA8
	PRKCD	22/146	0.00831398	PA2G4;TAGLN;HSPB1;LMNB1;LMNB2;HNRNPK;EEF1A1;FSCN1;RPS3;HSP90AA1;C1QBP;LCP1;YWHAZ;PRKDC;PPP2CA;AFAP1;ACTB;TRIM28;YWHAB;STAT1;STAT3;YWHAG
	PRKCB	36/283	0.0102401	LDHA;PDLIM7;PDLIM5;RANGAP1;LMNB1;MAP4;FLNB;FLNA;YWHAZ;PPP2CB;AFAP1;LMNA;KIAA1967;STAT3;YWHAG;AP2A1;EIF6;ACTN1;PA2G4;PSMA3;HSPB1;EEF1A1;SPTBN1;HSP90AB1;MSN;AHNAK;VASP;VIM;PRKDC;ANXA7;CNN1;MAP1B;ANXA1;ANXA2;LTA4H;SPTAN1
	TTN	7/26	0.0107913	FHL2;TTN;ACTN1;ACTN2;MYH9;FLNA;CALM1
	BCR	10/48	0.0114015	YWHAZ;CLTC;COPB1;RASA1;YWHAB;YWHAE;YWHAG;YWHAH;YWHAQ;TJP2
	MINK1	5/14	0.0120339	YWHAZ;MAP1B;YWHAB;SPTBN2;CALM3
	LRRK2	3/4	0.0122775	EZR;RDX;MSN
	PRKD2	7/27	0.0127226	GLRX3;XPO1;SSH1;PDLIM7;RRBP1;YWHAH;DST
	MOS	4/9	0.0137714	VIM;HSPA4;HSPA1A;HSPA1B
	CDK11B	5/15	0.0150634	YWHAB;YWHAE;YWHAG;EIF3F;YWHAQ
	STK10	3/5	0.0185443	EZR;RDX;MSN
	FER	5/16	0.0185636	YWHAB;STAT3;JUP;CTTN;CALM1
	EGFR	31/247	0.0194614	XRCC6;CD44;TUBA4A;PCNA;YWHAZ;EZR;PPP2CA;RASA1;ACTC1;EPPK1;STAT1;STAT3;TJP1;CALM3;CALM2;CALM1;PDCD6IP;SNX6;SNX2;MYL9;PRKAR1A;TLN1;TUBA1A;HSP90AA1;SLC9A3R1;UBB;GSTP1;EHD1;GAPDH;EHD4;ANXA1
	PDGFRA	7/31	0.0229542	SNX6;SNX2;ITGAV;RASA1;STAT1;SLC9A3R1;STAT3
	GAK	4/11	0.0232811	USO1;CLTC;HSPA8;AP2M1
	EIF2AK1	3/6	0.0262656	HSP90AA1;HSPA1A;CDC37
	LIMK2	3/6	0.0262656	SSH1;GSN;CFL1
	INSR	23/175	0.0270549	SYNCRIP;ACTN1;SNX6;SNX2;LPP;NAMPT;CLTC;YBX1;FUBP1;CTTN;CSK;EPB41L2;ABLIM1;CALD1;SORBS1;PPP2CA;PPP1R12A;HSPA4;RASA1;YWHAB;CALM3;CALM2;CALM1
	AKT1	31/256	0.0290567	CCT2;ILK;CDC37;YBX1;FLNC;FLNA;YWHAZ;EZR;SORBS2;PPP2CA;LMNA;ACLY;STAT1;TJP2;LMO7;CSNK2A1;HSPB1;SSB;VCP;HSP90AB1;RPS3;PCBP1;ZYX;AHNAK;IMPDH2;PPP2R1A;HSP90AA1;PALLD;KHSRP;VIM;PRKDC
	CDK14	4/12	0.0292189	YWHAQ;YWHAB;YWHAE;SEPT8
	AKT2	8/41	0.0305008	HSP90AB1;MYO5A;CDC37;EZR;PCBP1;HSP90AA1;FLNC;KHSRP
	PNCK	2/2	0.0314995	HSP90AB1;HSP90AA1
	MST1R	5/19	0.0321259	YWHAZ;YWHAB;YWHAE;YWHAH;YWHAQ
	TAOK2	3/7	0.0354392	TUBB;TUBB2A;TUBA4A
	CHEK1	7/35	0.0377998	PPP2R5D;XRCC6;CUL1;HSP90AA1;MCM4;YWHAG;UBB
	BUB1	4/14	0.0435516	AP1B1;AP2B1;SVIL;AP3B1
	BRAF	5/21	0.0438921	YWHAZ;YWHAB;YWHAG;YWHAH;YWHAQ
	RPS6KA5	7/37	0.0471547	HIST1H2AB;HIST4H4;HIST1H2AG;HIST3H2A;STAT1;STAT3;HIST1H2AI
	ATM	22/177	0.0485468	XRCC5;PPP1CB;EWSR1;VCP;LASP1;SPTBN1;AP1B1;CANX;AP2B1;CAT;TPR;AP3B1;HSP90AA1;RAD50;C1QBP;KHSRP;ABLIM1;VIM;PRKDC;TRIM28;LMNA;KIAA1967
	PIK3R4	2/3	0.0498732	YWHAB;MAPRE1
GO BP	Term	Overlap	P-value	Genes
	actin filament-based process (GO:0030029)	23/120	2.86521e-07	TTN;PACSIN2;MYO6;MYH9;DST;MYL6;ALDOA;SSH1;MYO1E;FSCN1;EPB49;MYH10;LIMA1;GSN;FLNB;FLNA;SCIN;MYO5A;SHROOM2;TPM1;EZR;MYL6B;ACTC1
	intracellular transport (GO:0046907)	41/344	1.14885e-06	SEC31A;VPS4A;KIF5B;MYH9;CALR;CDC37;ATP2A2;PDIA3;COPB2;COPB1;AP3B1;MYO5A;PML;EEA1;ACTC1;AP2A1;MYO6;ERP29;LRPPRC;ARFGAP1;MYL6;SNX6;MYO1E;VCP;MYH10;COPA;CLTC;TPR;SEC24D;KPNB1;SEC23A;HSP90AA1;ARCN1;IPO5;COPG;KPNA2;COPE;TPM1;MYL6B;VPS35;TNPO1
	positive regulation of ubiquitin-protein ligase activity during mitotic cell cycle (GO:0051437)	16/65	1.17444e-06	PSMD1;PSMD2;PSMD4;PSMD5;RPS27A;CUL1;PSMA6;PSME1;PSMA5;PSMA3;PSMD13;PSMD12;PSMC4;PSMC3;PSMC2;PSMC1
	positive regulation of ubiquitin-protein ligase activity (GO:0051443)	16/67	1.65418e-06	PSMD1;PSMD2;PSMD4;PSMD5;RPS27A;CUL1;PSMA6;PSME1;PSMA5;PSMA3;PSMD13;PSMD12;PSMC4;PSMC3;PSMC2;PSMC1
	positive regulation of ligase activity (GO:0051351)	16/69	2.30362e-06	PSMD1;PSMD2;PSMD4;PSMD5;CUL1;RPS27A;PSME1;PSMA6;PSMA5;PSMA3;PSMD13;PSMD12;PSMC4;PSMC3;PSMC2;PSMC1
	actin filament-based movement (GO:0030048)	9/18	2.76508e-06	MYO5A;MYL6;ACTC1;MYO6;MYO1E;MYH9;TPM1;MYL6B;MYH10
	negative regulation of ubiquitin-protein ligase activity during mitotic cell cycle (GO:0051436)	15/62	3.05277e-06	PSMD1;PSMD2;PSMD4;PSMD5;RPS27A;PSMA6;PSME1;PSMA5;PSMA3;PSMD13;PSMC4;PSMD12;PSMC3;PSMC2;PSMC1
	anaphase-promoting complex-dependent proteasomal ubiquitin-dependent protein catabolic process (GO:0031145)	15/62	3.05277e-06	PSMD1;PSMD2;PSMD4;PSMD5;RPS27A;PSMA6;PSME1;PSMA5;PSMA3;PSMD13;PSMC4;PSMD12;PSMC3;PSMC2;PSMC1
	establishment of localization in cell (GO:0051649)	45/414	3.30216e-06	VPS4A;KIF5B;MYH9;PDIA3;PDIA4;COPB2;COPB1;PML;EEA1;ACTC1;LRPPRC;ARFGAP1;SDF4;MYO1E;VCP;MYH10;SEC24D;SEC23A;IPO5;VPS35;SEC31A;CALR;CDC37;ATP2A2;CANX;AP3B1;MYO5A;SHROOM2;AP2A1;MYO6;ERP29;MYL6;SNX6;COPA;CLTC;TPR;KPNB1;HSP90AA1;ARCN1;COPG;KPNA2;COPE;TPM1;MYL6B;TNPO1
	negative regulation of ubiquitin-protein ligase activity (GO:0051444)	15/64	4.27049e-06	PSMD1;PSMD2;PSMD4;PSMD5;RPS27A;PSMA6;PSME1;PSMA5;PSMA3;PSMD13;PSMC4;PSMD12;PSMC3;PSMC2;PSMC1
	regulation of ubiquitin-protein ligase activity (GO:0051438)	16/74	5.03564e-06	PSMD1;PSMD2;PSMD4;PSMD5;CUL1;RPS27A;PSMA6;PSME1;PSMA5;PSMA3;PSMD13;PSMD12;PSMC4;PSMC3;PSMC2;PSMC1
	protein folding (GO:0006457)	16/74	5.03564e-06	PDIA6;CCT2;CCT3;BAG5;HSP90AA1;ERP29;CCT6A;ST13;RUVBL2;FKBP5;CALR;CCT6B;CCT7;CCT4;PPIA;HSPD1
	COPI coating of Golgi vesicle (GO:0048205)	7/10	7.31532e-06	ARFGAP1;COPA;COPB2;COPB1;ARCN1;COPG;COPE
	proteasomal ubiquitin-dependent protein catabolic process (GO:0043161)	16/78	9.01736e-06	PSMD1;PSMD2;PSMD4;PSMD5;RPS27A;PSME1;PSMA6;PSMA5;PSMA3;PSMD13;PSMC4;PSMD12;VCP;PSMC3;PSMC2;PSMC1
	response to unfolded protein (GO:0006986)	10/35	4.21835e-05	HSP90AB1;HSPA1A;SERPINH1;HSPH1;HSPA2;HSPA4;HSP90AA1;VCP;HSPB1;HSPD1
	regulation of apoptosis (GO:0042981)	42/424	5.4797e-05	TUBB2C;CUL1;NME2;NME1;MYO18A;HSPA1A;MST4;RTN4;PML;PPP2CA;API5;ACTN4;ACTN1;ACTN2;ACTN3;HSPB1;HMGB1;TUBB;ARHGDIA;VCP;HSPD1;RPS3;CAT;PPP2R1A;HSPA5;HSPA9;ANXA1;ANXA5;HSP90B1;TXNDC5;CALR;YWHAZ;THBS1;YWHAB;STAT1;SOD2;MX1;ALB;DAPK3;SCIN;CFL1;GSTP1
	cell motion (GO:0006928)	26/208	5.54012e-05	TUBB2C;ACTG1;MYH9;LAMC1;CAPZB;ACTR3;ACTR2;STAT3;CAPZA2;CAPZA1;VCL;RPS27A;HSPB1;TUBB;ARPC3;ARHGDIA;CORO1A;TLN1;MSN;CALD1;VIM;TPM1;TPM4;TPM3;ACTB;ANXA1
	response to protein stimulus (GO:0051789)	10/38	7.59769e-05	HSP90AB1;HSPA1A;SERPINH1;HSPH1;HSPA2;HSPA4;HSP90AA1;VCP;HSPB1;HSPD1
	negative regulation of catalytic activity (GO:0043086)	23/182	0.000128402	RPS27A;PSMA6;PSMA5;PSMA3;CSTA;SNX6;PSMC4;PSMC3;PSMC2;PSMC1;PSMD1;PSMD2;PSMD4;PSMD5;PPP2R1A;FLNA;PSME1;CAND1;PPP2CA;HSPA5;YWHAG;PSMD13;PSMD12
	peptide cross-linking (GO:0018149)	6/12	0.000136517	ANXA1;DSP;TGM3;CSTA;THBS1;FN1
	vesicle organization (GO:0016050)	9/33	0.000138165	ARFGAP1;COPA;SHROOM2;EEA1;COPB2;COPB1;ARCN1;COPG;COPE
	retrograde vesicle-mediated transport, Golgi to ER (GO:0006890)	7/19	0.000169606	ARFGAP1;COPA;COPB2;COPB1;ARCN1;COPG;COPE
	ubiquitin-dependent protein catabolic process (GO:0006511)	17/116	0.000206858	FBXO22;RPS27A;PSMA6;PSMA5;PSMA3;PSMC4;VCP;PSMC3;PSMC2;PSMC1;PSMD1;PSMD2;PSMD4;PSMD5;PSME1;PSMD13;PSMD12
	proteolysis involved in cellular protein catabolic process (GO:0051603)	17/121	0.000323367	FBXO22;RPS27A;PSMA6;PSMA5;PSMA3;VCP;PSMC4;PSMC3;PSMC2;PSMC1;PSMD1;PSMD2;PSMD4;PSMD5;PSME1;PSMD13;PSMD12
	actin filament organization (GO:0007015)	9/38	0.000340999	ALDOA;LIMA1;SHROOM2;TTN;EZR;GSN;FSCN1;EPB49;FLNA
	RNA splicing (GO:0008380)	20/160	0.000398785	SYNCRIP;NONO;SNRPA1;PTBP1;HNRNPA2B1;HNRNPU;HNRNPM;HNRNPF;HNRNPH2;HNRNPH1;CSTF1;YBX1;PCBP1;PCBP2;PPP2R1A;KHSRP;PPP2CA;SF3A1;SF3A3;SFPQ
	actin cytoskeleton organization (GO:0030036)	15/101	0.00042658	TTN;PACSIN2;MYH9;DST;ALDOA;SSH1;FSCN1;EPB49;LIMA1;GSN;FLNB;FLNA;SHROOM2;TPM1;EZR
	actin filament bundle formation (GO:0051017)	5/10	0.000509425	LIMA1;SHROOM2;EZR;FSCN1;EPB49
	negative regulation of apoptosis (GO:0043066)	21/177	0.000539719	API5;NME2;TXNDC5;HSPB1;MYO18A;HMGB1;HSPA1A;ALB;ARHGDIA;HSPD1;CAT;CFL1;GSTP1;YWHAZ;HSPA5;THBS1;HSPA9;ANXA1;ANXA5;SOD2;HSP90B1
	cell morphogenesis (GO:0000902)	7/24	0.000550248	SHROOM2;SSH1;TRIM28;C22ORF28;LAMC1;LAMB1;FN1
	organelle organization (GO:0006996)	47/553	0.000559168	XRCC5;XRCC6;MYH9;LIMA1;NAP1L1;NAP1L4;COPB2;COPB1;FLNB;FLNA;RUVBL2;RUVBL1;PML;EEA1;NUMA1;EZR;PACSIN2;ARFGAP1;HMGB1;SIPA1;HIST1H4A;FSCN1;EPB49;PRMT5;RAN;DCTN1;DCTN2;ALDOA;DYNC1H1;RBBP4;RAD50;SHROOM2;TTN;TARDBP;DST;SSH1;COPA;TLN1;GSN;PALLD;EML4;ARCN1;COPG;COPE;TPM1;CNN2;MSH6
	negative regulation of programmed cell death (GO:0043069)	21/179	0.000616875	API5;NME2;TXNDC5;HSPB1;MYO18A;HMGB1;HSPA1A;ALB;ARHGDIA;HSPD1;CAT;CFL1;GSTP1;YWHAZ;HSPA5;THBS1;HSPA9;ANXA1;ANXA5;SOD2;HSP90B1
	cellular amino acid metabolic process (GO:0006520)	14/94	0.000642112	GOT2;GSS;WARS;GOT1;PEPD;DARS;AARS;TARS;RARS;ALDH18A1;GLUD1;ASL;SHMT1;GLS
	protein complex assembly (GO:0006461)	25/233	0.000649637	ADSL;LAMC1;EPRS;SEPT11;PML;CCT6B;SHMT1;TRIM21;SOD2;CAPG;CAPZA2;CAPZA1;TTN;DARS;ACTN2;SEPT7;SEPT9;HSPD1;GSN;CAT;PPP2R1A;HSP90AA1;SLC9A3R1;TGM3;HSPA4
	metabolic process (GO:0008152)	178/2881	0.000709609	SYNCRIP;ACAA2;PTBP1;ADSL;ADSS;HSD17B10;ASL;YBX1;CCT6A;ALDH18A1;UGDH;CCT6B;SF3A1;SF3A3;FBXO22;RPS27A;GLUD1;CAD;WARS;PRMT5;CAT;DDB1;UGP2;ATIC;CCT2;CCT3;DDX17;MDH2;ALDOA;ALDOC;IDH2;FDXR;CCT7;GBE1;CCT4;ATP5B;RAD50;CSTA;FN1;P4HB;EEF1A1;PPIA;FUBP1;PCBP1;PCBP2;TARS;HAT1;DLST;PGD;HSPA1A;PEPD;ACO2;ACO1;FLNA;PML;HK1;SHMT1;SHMT2;ACLY;TWF1;UBA52;HMGB1;PRDX4;RPS3;ACADVL;FUCA1;NONO;PCMT1;PSMD13;PSMD12;PAICS;TA…
	tRNA aminoacylation for protein translation (GO:0006418)	5/11	0.000711915	TARS;WARS;DARS;RARS;AARS
	cytoskeleton organization (GO:0007010)	21/182	0.000750519	TTN;PACSIN2;RAN;MYH9;DST;ALDOA;SSH1;SIPA1;FSCN1;EPB49;TLN1;LIMA1;GSN;DYNC1H1;PALLD;FLNB;FLNA;SHROOM2;TPM1;EZR;CNN2
	mRNA processing (GO:0006397)	17/133	0.000855814	NONO;SNRPA1;PTBP1;HNRNPA2B1;HNRNPU;HNRNPM;HNRNPF;HNRNPH2;HNRNPH1;CSTF1;YBX1;PCBP1;PCBP2;KHSRP;SF3A1;SF3A3;SFPQ
	mRNA metabolic process (GO:0016071)	19/160	0.000972508	NONO;SNRPA1;PTBP1;HNRNPA2B1;HNRNPU;HSPA1A;HNRNPM;HNRNPF;SSB;HNRNPH2;HNRNPH1;CSTF1;YBX1;PCBP1;PCBP2;KHSRP;SF3A1;SF3A3;SFPQ
	protein tetramerization (GO:0051262)	6/19	0.000977252	SHMT1;ACTN2;SOD2;ADSL;TGM3;CAT
	establishment of protein localization (GO:0045184)	21/188	0.00109441	ERP29;MYH9;SNX6;CALR;CDC37;VCP;PDIA3;PDIA4;CLTC;CANX;TPR;KPNB1;AP3B1;FLNA;IPO5;ARCN1;KPNA2;PML;TNPO1;HSP90B1;AP2A1
	vesicle-mediated transport (GO:0016192)	23/218	0.00130158	SEC31A;PDLIM7;VPS4A;COPB2;COPB1;EEA1;AP2A1;MYO6;ARFGAP1;SNX2;SDF4;CORO1C;CORO1A;SPTBN2;COPA;ACTR1A;SEC24D;SEC23A;ATP6V1H;ARCN1;COPG;COPE;VPS35
	membrane organization (GO:0016044)	19/167	0.00153718	SEC31A;PDLIM7;MYO6;ARFGAP1;SNX2;CORO1C;CORO1A;COPA;COPB2;COPB1;SEC24D;SEC23A;ATP6V1H;ARCN1;COPG;COPE;EEA1;THBS1;AP2A1
	negative regulation of cellular protein metabolic process (GO:0032269)	12/81	0.00160405	HSP90AB1;LIMA1;GSN;PPP2R1A;MAPRE1;PML;CALR;PPP2CA;ITGAV;THBS1;YWHAB;CAPG
	cellular protein metabolic process (GO:0044267)	70/963	0.00162804	ISG15;ILK;CCT6A;CCT6B;LMO7;CSNK2A1;FBXO22;RPS27A;CAD;PRMT5;PPP2R1A;DDB1;PPP2R2A;FKBP5;CCT2;CCT3;DBNL;CALR;CCT7;CCT4;ERP29;DSP;CSTA;SSH1;FN1;P4HB;PPIA;HAT1;PRKDC;TGM3;ST13;MST4;PDIA6;RUVBL2;CAND1;RUVBL1;PPP2CA;PPP2CB;TWF1;UBA52;VCP;HSPD1;UCHL1;PRDX4;ANXA1;PLOD2;PTPN14;BAG5;PCMT1;THBS1;RRBP1;STAT1;PSMD13;PSMD12;PSMA6;PSMA5;PSMA3;PSMC4;PSMC3;PSMC2;PSMC1;MYLK;PSMD1;PSMD2;PSMD4;PSMD5;CSK;HSP90AA1;DAPK…
	nuclear mRNA splicing, via spliceosome (GO:0000398)	14/105	0.00167996	SNRPA1;PTBP1;HNRNPA2B1;HNRNPU;HNRNPM;HNRNPF;HNRNPH2;HNRNPH1;CSTF1;YBX1;PCBP1;PCBP2;SF3A1;SF3A3
	cell-cell junction assembly (GO:0007043)	5/14	0.00168128	TLN1;CTNNA1;VCL;TJP1;DSG1
	RNA splicing, via transesterification reactions (GO:0000375)	14/106	0.00182062	SNRPA1;PTBP1;HNRNPA2B1;HNRNPU;HNRNPM;HNRNPF;HNRNPH2;HNRNPH1;CSTF1;YBX1;PCBP1;PCBP2;SF3A1;SF3A3
	anti-apoptosis (GO:0006916)	16/131	0.00184818	API5;TXNDC5;HSPB1;MYO18A;HMGB1;HSPA1A;ARHGDIA;CFL1;GSTP1;YWHAZ;HSPA5;THBS1;HSPA9;ANXA1;ANXA5;HSP90B1
	protein transport (GO:0015031)	20/186	0.00215924	ERP29;MYH9;SNX6;CALR;CDC37;VCP;PDIA3;PDIA4;CLTC;CANX;TPR;KPNB1;AP3B1;IPO5;ARCN1;KPNA2;PML;TNPO1;HSP90B1;AP2A1
	Golgi vesicle transport (GO:0048193)	11/76	0.00292029	COPA;SEC31A;COPB2;COPB1;SEC24D;SEC23A;ARCN1;COPG;COPE;ARFGAP1;AP2A1
	carboxylic acid catabolic process (GO:0046395)	9/54	0.00300013	GOT2;GOT1;ACADVL;ABAT;GLUD1;ASL;HADHB;SHMT1;GLS
	cellular amine metabolic process (GO:0009308)	18/173	0.00484429	GOT2;GOT1;DARS;AARS;RARS;ABAT;GLUD1;ASL;P4HB;GLS;GSS;WARS;PEPD;TARS;ALDH18A1;UGDH;SHMT1;FUCA1
	cellular amino acid and derivative metabolic process (GO:0006519)	16/149	0.00586618	GOT2;GOT1;DARS;AARS;RARS;ABAT;GLUD1;ASL;P4HB;GLS;GSS;WARS;PEPD;TARS;ALDH18A1;SHMT1
	cell-substrate adhesion (GO:0031589)	7/39	0.00601554	C22ORF28;CD44;ITGAV;LAMB1;FN1;CORO1A;LAMC1
	protein oligomerization (GO:0051259)	10/73	0.00630648	CAT;ACTN2;ADSL;SEPT7;SEPT9;TGM3;SHMT1;SEPT11;TRIM21;SOD2
	protein metabolic process (GO:0019538)	77/1147	0.00686416	ISG15;ILK;MYH9;CCT6A;CCT6B;LMO7;CSNK2A1;FBXO22;RPS27A;CAD;PRMT5;PPP2R1A;DDB1;PPP2R2A;FKBP5;CCT2;CCT3;ERAP1;DBNL;CALR;CCT7;CCT4;ERP29;DSP;CSTA;SSH1;FN1;P4HB;PPIA;HAT1;PRKDC;TGM3;ST13;MST4;PDIA6;PEPD;FLNA;RUVBL2;CAND1;RUVBL1;PML;PPP2CA;PPP2CB;TWF1;UBA52;VCP;HSPD1;UCHL1;PRDX4;ANXA1;PLOD2;PTPN14;BAG5;PCMT1;THBS1;RRBP1;STAT1;PSMD13;PSMD12;PSMA6;PSMA5;PSMA3;PSMC4;PSMC3;PSMC2;PSMC1;MYLK;TPP2;PSMD1;PSMD2…
	positive regulation of epithelial cell proliferation (GO:0050679)	4/13	0.00766739	NME2;NME1;LAMC1;LAMB1
	catabolic process (GO:0009056)	40/523	0.00807958	MYH9;ABAT;RAD23B;HSPA1A;ASL;HADHB;PEPD;ACO2;HK1;SHMT1;ACLY;FBXO22;RPS27A;GLUD1;VCP;CAT;DDB1;ACADVL;FUCA1;GOT2;GOT1;ERAP1;PSMD13;YWHAH;PSMD12;PSMA6;PSMA5;PSMA3;PSMC4;PSMC3;GLS;PSMC2;PSMC1;TPP2;PSMD1;PSMD2;PSMD4;PSMD5;LAP3;PSME1
	intracellular protein transport (GO:0006886)	16/155	0.00821344	ERP29;SNX6;CALR;CDC37;VCP;PDIA3;CLTC;TPR;KPNB1;AP3B1;IPO5;ARCN1;KPNA2;PML;TNPO1;AP2A1
	nucleobase, nucleoside, nucleotide and nucleic acid metabolic process (GO:0006139)	62/894	0.00823547	SYNCRIP;PTBP1;ADSL;ADSS;RAD23B;YBX1;UGDH;SF3A1;SF3A3;SFPQ;WARS;PPP2R1A;DDB1;UGP2;ATIC;DDX17;RAN;ALDOA;RAD50;PPIA;FUBP1;PCBP1;PCBP2;TARS;XRCC5;XRCC6;HSPA1A;PCNA;NAP1L1;RUVBL2;PPP2CA;TRIP13;SHMT1;ACLY;SNRPA1;HNRNPA2B1;HNRNPU;HMGB1;HNRNPM;HNRNPF;HNRNPH2;VCP;HSPD1;HNRNPH1;DPYSL3;DPYSL2;NONO;AARS;RARS;STAT1;PAICS;TARDBP;DARS;SSB;CSTF1;MCM7;MCM4;MCM5;UMPS;KHSRP;KPNA2;MSH6
	cell-cell junction organization (GO:0045216)	5/22	0.00850057	TLN1;CTNNA1;VCL;TJP1;DSG1
	keratinocyte differentiation (GO:0030216)	5/23	0.0099487	ANXA1;CDSN;TGM3;DSP;CSTA
	protein import into nucleus (GO:0006606)	5/24	0.0115575	PDIA3;IPO5;TPR;KPNA2;KPNB1
	proteolysis (GO:0006508)	22/253	0.0132467	ERAP1;MYH9;PEPD;PSMD13;PSMD12;FBXO22;RPS27A;PSMA6;PSMA5;PSMA3;VCP;PSMC4;PSMC3;PSMC2;PSMC1;TPP2;PSMD1;PSMD2;PSMD4;PSMD5;LAP3;PSME1
	regulation of actin polymerization or depolymerization (GO:0008064)	4/16	0.0139264	LIMA1;GSN;CAPG;RASA1
	regulation of actin cytoskeleton organization (GO:0032956)	6/36	0.0145294	LIMA1;TPM1;GSN;RASA1;CORO1A;CAPG
	nuclear import (GO:0051170)	5/26	0.0152872	PDIA3;TPR;KPNB1;IPO5;KPNA2
	RNA processing (GO:0006396)	22/260	0.0172875	SYNCRIP;NONO;DDX17;PTBP1;YBX1;PPP2CA;SF3A1;SF3A3;SFPQ;SNRPA1;HNRNPA2B1;HNRNPU;HNRNPM;HNRNPF;SSB;HNRNPH2;HNRNPH1;CSTF1;PCBP1;PCBP2;PPP2R1A;KHSRP
	muscle filament sliding (GO:0030049)	3/9	0.0176555	MYL6;MYL6B;TPM1
	DNA integration (GO:0015074)	3/9	0.0176555	XRCC5;PPIA;XRCC6
	translational initiation (GO:0006413)	4/18	0.0194938	EIF2S3;RPS3;EIF3F;EIF3L
	regulation of actin filament length (GO:0030832)	4/18	0.0194938	LIMA1;GSN;CAPG;RASA1
	regulation of catalytic activity (GO:0050790)	36/493	0.0215902	CUL1;FLNA;CAND1;PPP2CA;RPS27A;HSPD1;RPS3;PPP2R1A;HSPA5;DBNL;CDC37;CAP1;THBS1;YWHAB;STAT1;YWHAG;PSMD13;PSMD12;TTN;PSMA6;PSMA5;PSMA3;CSTA;SNX6;PSMC4;PSMC3;PSMC2;PSMC1;PSMD1;PSMD2;PSMD4;PSMD5;PSME1;TPM2;TPM1;MSH6
	cytokinesis (GO:0000910)	5/29	0.0222626	VPS4A;MYH9;SEPT6;SEPT7;MYH10
	DNA recombination (GO:0006310)	7/53	0.0244731	XRCC5;XRCC6;RAD50;RUVBL2;HMGB1;PPIA;HSPD1
	protein catabolic process (GO:0030163)	22/270	0.0246738	ERAP1;MYH9;PEPD;PSMD13;PSMD12;FBXO22;RPS27A;PSMA6;PSMA5;PSMA3;VCP;PSMC4;PSMC3;PSMC2;PSMC1;TPP2;PSMD1;PSMD2;PSMD4;PSMD5;LAP3;PSME1
	negative regulation of protein complex assembly (GO:0031333)	3/11	0.0272005	GSN;CAPG;MAPRE1
	skeletal muscle tissue development (GO:0007519)	3/11	0.0272005	MYL6;MYL6B;SVIL
	initiation of viral infection (GO:0019059)	3/11	0.0272005	XRCC5;PPIA;XRCC6
	regulation of neuron differentiation (GO:0045664)	4/22	0.0342746	RTN4;CALR;YWHAG;DBN1
	regulation of cytoskeleton organization (GO:0051493)	7/58	0.0360182	LIMA1;GSN;MAPRE1;TPM1;RASA1;CORO1A;CAPG
	negative regulation of protein complex disassembly (GO:0043242)	3/13	0.0389809	LIMA1;GSN;CAPG
	regulation of actin filament polymerization (GO:0030833)	3/13	0.0389809	GSN;CAPG;RASA1
	NLS-bearing substrate import into nucleus (GO:0006607)	3/13	0.0389809	IPO5;KPNB1;KPNA2
	cell division (GO:0051301)	5/35	0.0416957	VPS4A;MYH9;SEPT6;SEPT7;MYH10
	protein stabilization (GO:0050821)	4/24	0.0435584	PML;CALR;FLNA;HSPD1
	regulation of cell adhesion (GO:0030155)	7/61	0.044431	PPP2R1A;SIPA1;TPM1;PPP2CA;THBS1;RASA1;ARHGDIA
	regulation of cell shape (GO:0008360)	3/14	0.0456909	ALDOA;MYH9;RASA1
	positive regulation of catalytic activity (GO:0043085)	25/340	0.0472934	CUL1;DBNL;CAP1;THBS1;YWHAB;STAT1;PSMD13;PSMD12;RPS27A;PSMA6;PSMA5;PSMA3;PSMC4;PSMC3;PSMC2;PSMC1;HSPD1;RPS3;PSMD1;PSMD2;PSMD4;PSMD5;PSME1;TPM1;MSH6
GO CC	Term	Overlap	P-value	Genes
	cytoskeleton (GO:0005856)	48/218	9.2155e-15	PDLIM5;TUBB2C;CCT3;ACTG1;ALDOA;ALDOC;MACF1;CDSN;FLNB;FLNA;CLIC4;SHROOM2;FHL2;EZR;SORBS2;SEPT2;ACTN2;PSMA3;DSP;HSPB1;CSTA;LRPPRC;TUBB;ARHGDIA;FSCN1;EPB49;CORO1C;CORO1A;HNRNPH2;HNRNPH1;CTTN;GSN;MSN;PPP2R1A;SLC9A3R1;VASP;SMTN;MAPRE1;ABLIM1;CALD1;VIM;TPM1;TPM4;TPM3;CNN2;ANXA1;DPYSL3;DPYSL2
	cytoplasm (GO:0005737)	127/1303	3.51893e-11	LDHB;VPS4A;MYH9;JUP;PTRF;ADSL;HSD17B10;ASL;FH;GARS;USP14;CLIC1;CCT6A;CLIC4;SERPINB12;LMNA;KIAA1967;ETF1;LMO7;PACSIN2;API5;GLUD1;MYO1C;FSCN1;WARS;ACOT7;DDB1;PKM2;IARS;CD44;ATXN10;RAN;DCTN1;DBN1;CCT7;HSPH1;MYO5A;YWHAZ;TFG;GDI2;YWHAB;SVIL;SEPT2;MX2;DST;SEPT9;SSH1;SNX6;SNX2;EEF1A1;CORO1A;SPTBN1;COPA;EML4;TARS;CFL1;TGM3;RANGAP1;ST13;NME1;HSPA1A;NAP1L4;ACO1;FLNB;FLNA;PML;EEA1;RASA1;XPO1;PRKAR2A;ACTN4;H…
	cytoskeletal part (GO:0044430)	52/339	1.53243e-10	KIF5B;MYH9;DCTN1;DCTN2;DBN1;LMNB1;CAPZB;SEPT11;MAP4;LIMA1;ACTR3;ACTR2;DYNC1H1;EPB41L2;SHROOM2;NUMA1;EZR;ACTC1;LMNA;CAPG;CALM1;CAPZA2;CAPZA1;TTN;IQGAP1;MYO6;ACTN2;ACTN3;SEPT7;SEPT9;MYL6;MYL9;ARPC3;MYO1C;CORO1A;SPTBN2;SPTBN1;MYH10;ACTR1A;ACTR1B;ZYX;PALLD;MAPRE1;VIM;TPM2;TPM1;TPM4;TPM3;MYL6B;MYOF;MAP1B;SPTAN1
	intracellular organelle (GO:0043229)	207/2798	4.74778e-08	SYNCRIP;ACAA2;PTBP1;PTRF;SORBS1;SORBS2;TRIM28;SF3A1;RPS27A;API5;GLUD1;SDF4;ARHGDIA;AP2M1;CAD;PRMT5;CAT;AHNAK;DDB1;PKM2;MAPRE1;VPS35;EHD4;HSP90B1;CCT2;CCT3;DDX17;CD44;DCTN2;TXNDC5;MDH2;ALDOA;ALDOC;ACAT1;FDXR;CCT5;CCT8;ATP5B;ATP5A1;TTN;CSTA;P4HB;PPIA;SPTBN1;FUBP1;TPR;CFL1;HAT1;TUBB2C;ACTG1;HSPA1A;COPB1;ACO2;ACO1;FLNB;FLNA;PML;FHL2;SHMT2;NCLN;IQGAP1;ACTN4;ACTN1;ACTN2;PA2G4;LRPPRC;HMGB1;SIPA1;EPB49;R…
	actomyosin (GO:0042641)	10/13	7.56788e-08	LIMA1;MYO1C;MYH9;TPM1;SEPT11;ZYX;SEPT7;DBN1;SEPT9;MYH10
	cytosol (GO:0005829)	75/740	2.90682e-07	PGAM1;CUL1;EIF2S3;MYH9;ADSL;COPB2;COPB1;ACO1;EIF4A1;EEF1G;EEF1D;HK1;EEA1;EZR;SORBS1;PPP2CA;SHMT1;ACLY;XPO1;RPS27A;UBA52;AP2M1;VCP;DSG1;HSPD1;CAD;RPS3;IMPDH2;SEC23A;PPP2R1A;ATP6V1H;RPS4X;PKM2;TXNRD1;LCP1;UGP2;VPS35;HSP90B1;AKR1B1;CCT2;GOT1;ERAP1;RAN;PGM1;MDH1;TALDO1;CALR;TPI1;TKT;GBE1;CCT8;AP1B1;AP2B1;FASN;YWHAB;AP2A1;CALM1;MX1;NPEPPS;EIF3F;EEF1A1;PPIA;COPA;NAMPT;GSN;KPNB1;HSP90AA1;PFKP;EIF4G1;UMP…
	stress fiber (GO:0001725)	9/12	4.04857e-07	LIMA1;MYO1C;ZYX;MYH9;TPM1;SEPT7;SEPT11;MYH10;SEPT9
	cell junction (GO:0030054)	21/108	2.35259e-06	VCL;CD44;ACTN1;ACTN2;ACTN3;DST;ITGB1;LPP;DSG1;TRIP6;TLN1;LIMA1;CDSN;ZYX;SHROOM2;FHL2;SORBS1;CNN2;AFAP1;TJP1;DSC1
	cell-substrate junction (GO:0030055)	14/52	5.05571e-06	LIMA1;TLN1;VCL;CD44;ZYX;ACTN1;ACTN2;ACTN3;DST;FHL2;ITGB1;AFAP1;LPP;TRIP6
	adherens junction (GO:0005912)	15/61	5.99751e-06	TLN1;LIMA1;CD44;ZYX;ACTN1;ACTN2;ACTN3;SHROOM2;FHL2;ITGB1;SORBS1;AFAP1;LPP;TJP1;TRIP6
	proteasome complex (GO:0000502)	10/25	6.93721e-06	PSMD1;PSMD2;PSMD4;PSMD5;PSMD13;PSMC4;PSME1;PSMC3;PSMC2;PSMC1
	mitochondrial nucleoid (GO:0042645)	10/29	1.99445e-05	TUFM;ATP5B;HADHA;HADHB;LRRC59;HSPA9;SHMT2;SLC25A5;ACADVL;LRPPRC
	actin cytoskeleton (GO:0015629)	14/60	2.03884e-05	PDLIM5;GSN;SLC9A3R1;FLNB;FLNA;VASP;SMTN;CLIC4;ABLIM1;ALDOA;SORBS2;FSCN1;EPB49;CORO1C
	focal adhesion (GO:0005925)	12/49	5.32164e-05	LIMA1;TLN1;CD44;ZYX;ACTN1;ACTN2;ACTN3;FHL2;ITGB1;AFAP1;LPP;TRIP6
	mitochondrial matrix (GO:0005759)	12/57	0.000185096	GOT2;ACO2;DLD;MDH2;GLUD1;ACAT1;OXCT1;FH;DLST;KIAA1967;GLS;ATP5A1
	protein complex (GO:0043234)	91/1154	0.000222169	VPS4A;KIF5B;MYH9;ABAT;EIF4A1;EEF1D;SORBS1;LMO7;CSNK2A1;ARPC3;MYO1C;PPP2R1A;PPP2R2A;RAN;DCTN2;ATP5B;RBBP4;RAD50;AP2A1;CAPG;ATP5A1;ITGB1;ALB;ITGAV;EIF3F;EIF3L;FN1;EEF1A1;CORO1A;PUF60;ACTR1A;ACTR1B;TPR;PRKDC;MAP1B;XRCC6;RANGAP1;PCNA;MAP4;NAP1L1;NAP1L4;COPB2;CAND1;RUVBL2;RUVBL1;PPP2CA;PPP2CB;ACLY;CAPZA2;CAPZA1;VCL;ACTN4;HSPD1;TRIP6;MYH10;SEC24D;ATP6V1H;IPO7;IPO5;HSPA5;SEC31A;LAMC1;CAPZB;LAMB1;ACTR3;A…
	intracellular membrane-bounded organelle (GO:0043231)	160/2303	0.000233797	SYNCRIP;ACAA2;PTRF;SORBS1;SORBS2;TRIM28;RPS27A;API5;GLUD1;SDF4;AP2M1;CAD;PRMT5;CAT;AHNAK;DDB1;PKM2;VPS35;EHD4;HSP90B1;CCT2;CCT3;DDX17;CD44;TXNDC5;MDH2;ACAT1;FDXR;CCT5;CCT8;ATP5B;ATP5A1;CSTA;P4HB;PPIA;FUBP1;CFL1;HAT1;HSPA1A;COPB1;ACO2;ACO1;FLNA;PML;FHL2;SHMT2;NCLN;IQGAP1;ACTN4;PA2G4;LRPPRC;HMGB1;SIPA1;RPS3;ACADVL;IPO5;SAMHD1;NONO;CAPNS1;AKAP12;SRP54;HYOU1;AP3B1;PCMT1;TARDBP;MYO6;ATP6V1B2;CSE1L;GLS…
	actin filament (GO:0005884)	6/13	0.000279512	ACTC1;ACTN2;ACTN3;PALLD;IQGAP1;EZR
	cell projection (GO:0042995)	17/113	0.00035353	ATXN10;ACTN4;ACTN1;ACTN2;ACTN3;MYH9;NME2;DBN1;S100A11;CORO1A;TLN1;MSN;CLIC1;CLIC4;MYO5A;TPM1;EZR
	perinuclear region of cytoplasm (GO:0048471)	14/82	0.000378668	SEC31A;UBQLN1;ATXN10;VPS4A;MYO6;KIF5B;ACTN4;LRPPRC;SEPT9;CALR;HSPA5;YWHAB;LMNA;HSP90B1
	heterogeneous nuclear ribonucleoprotein complex (GO:0030530)	6/16	0.000673486	HNRNPA2B1;PTBP1;HNRNPU;HNRNPH2;HNRNPF;HNRNPH1
	ruffle (GO:0001726)	6/19	0.0014012	MYO5A;TLN1;S100A11;MYH9;NME2;EZR
	mitochondrion (GO:0005739)	28/280	0.00242612	GOT2;ACAA2;PTRF;DLD;MDH2;HSPA1A;ACAT1;FH;FDXR;ATP5B;MTHFD1;P4HA1;ACO2;TUFM;PPP2CA;SHMT2;ATP5A1;PSMA6;LRPPRC;GLUD1;PSMC4;GLS;HSPD1;ACOT9;PPP2R1A;ACADVL;OXCT1;HSPA9
	endoplasmic reticulum lumen (GO:0005788)	6/22	0.00261379	PDIA4;CALR;HSP90B1;ERAP1;HSPA5;RCN1
	cell-cell junction (GO:0005911)	9/49	0.00267882	TLN1;CDSN;ZYX;SHROOM2;SORBS1;CNN2;TJP1;DSG1;DSC1
	soluble fraction (GO:0005625)	19/167	0.00335294	RANGAP1;DARS;AARS;JUP;RARS;SDF4;GARS;EPRS;COPA;NARS;WARS;CTTN;PPP2R1A;CLIC1;IPO7;CLIC4;IARS;PPP2CA;ANXA2
	protein phosphatase type 2A complex (GO:0000159)	4/9	0.00345624	PPP2R1A;PPP2CA;PPP2CB;PPP2R2A
	spectrin (GO:0008091)	4/9	0.00345624	EPB41L2;SPTBN2;SPTBN1;SPTAN1
	nucleus (GO:0005634)	101/1435	0.00393411	PPP2R5D;SYNCRIP;MYH9;PTRF;RAD23B;CLIC1;SORBS1;SORBS2;TRIM28;LMNA;KIAA1967;LMO7;CSNK2A1;SND1;RPS27A;API5;STIP1;CAD;PRMT5;AHNAK;PPP2R1A;DDB1;PKM2;EHD4;SCRN1;CCT2;CCT3;DDX17;CALR;CCT5;CCT8;RBBP4;SVIL;SEPT2;MX2;CSTA;SEPT7;CORO1A;PPIA;FUBP1;MSN;PALLD;CFL1;HAT1;XRCC5;XRCC6;NME1;MYO18A;HSPA1A;PCNA;ACO2;FLNA;RUVBL2;CAND1;RUVBL1;PML;FHL2;NUMA1;PPP2CA;TRIP13;NCLN;EIF6;IQGAP1;ACTN4;HNRNPA2B1;PA2G4;LRPPRC;HM…
	myosin complex (GO:0016459)	5/17	0.00455335	MYL6;MYO6;MYL9;MYL6B;MYH10
	cell-cell adherens junction (GO:0005913)	4/11	0.00607768	TJP1;SHROOM2;SORBS1;ZYX
	ER-Golgi intermediate compartment (GO:0005793)	6/28	0.00718409	PDIA6;SERPINH1;HSPA5;FN1;P4HB;NUCB2
	endoplasmic reticulum (GO:0005783)	24/249	0.00731406	SEC31A;PLOD2;ERAP1;TXNDC5;HSPA1A;CALR;SERPINH1;HYOU1;RTN4;PDIA3;PDIA6;CANX;P4HA1;ACO1;PCMT1;RRBP1;ASPH;ERP29;P4HB;VCP;SEC23A;HSPA5;EHD4;HSP90B1
	cortical cytoskeleton (GO:0030863)	4/13	0.00976398	SHROOM2;CORO1A;EZR;MAPRE1
	protein serine/threonine phosphatase complex (GO:0008287)	4/14	0.0120516	PPP2R1A;PPP2CA;PPP2CB;PPP2R2A
	cornified envelope (GO:0001533)	4/16	0.0175903	ANXA1;CDSN;DSP;CSTA
	filamentous actin (GO:0031941)	3/9	0.0212412	CORO1A;MYO6;MYO1C
	nuclear pore (GO:0005643)	6/39	0.0270683	RANGAP1;TPR;KPNB1;RAN;IPO7;IPO5
	mitochondrial part (GO:0044429)	23/271	0.0301508	GOT2;DLD;MDH2;ACAT1;HADHA;HADHB;FH;ATP5B;ACO2;SLC25A5;SLC25A6;TUFM;SHMT2;KIAA1967;ATP5A1;LRRC59;LRPPRC;GLUD1;GLS;ACADVL;OXCT1;HSPA9;DLST
	microvillus (GO:0005902)	3/11	0.0325584	EZR;CLIC4;MSN
	pore complex (GO:0046930)	6/44	0.0426545	RANGAP1;TPR;KPNB1;RAN;IPO7;IPO5
	cell projection membrane (GO:0031253)	3/13	0.0464248	ITGB1;TPM1;RPS3
GO MF	Term	Overlap	P-value	Genes
	protein binding (GO:0005515)	371/5165	8.80084e-18	TAGLN;LASP1;CCT6A;EIF4A1;CCT6B;GLUD1;SDF4;ARHGDIA;AP2M1;MPRIP;PRMT5;IMPDH2;MAPRE1;UGP2;ATIC;DCTN1;DCTN2;ALDOA;ALDOC;ACAT1;ATP5B;AP2B1;ATP5A1;RAI14;FN1;EEF1A1;PPIA;SPTBN2;SPTBN1;PCBP1;PCBP2;EML4;CFL1;COPG;HAT1;PGD;CTNNA1;UNC45A;MAP4;LIMA1;C22ORF28;COPB2;COPB1;GANAB;PML;FHL2;MARS;ACLY;CAPN2;CAPN1;CAPZA2;CAPZA1;IQGAP1;ATP6V1H;IPO7;IPO5;VARS;HRNR;NONO;CAPZB;SRP54;HYOU1;AP3B1;TRAP1;SHROOM2;PAICS;DARS;…
	cytoskeletal protein binding (GO:0008092)	47/206	8.73061e-15	PLS1;KIF5B;MYH9;CTNNA1;JUP;DBN1;ALDOA;ALDOC;CAPZB;PFN1;MACF1;TMOD3;LIMA1;C22ORF28;FLNB;FLNA;SHROOM2;EZR;SORBS1;SORBS2;ACTC1;SVIL;CALM1;CAPZA1;TTN;VCL;TARDBP;MYO6;ACTN4;ACTN1;ACTN2;DST;LRPPRC;SSH1;CORO1A;SPTBN2;SPTBN1;MYH10;TLN1;PALLD;SMTN;MAPRE1;ABLIM1;CALD1;TPM2;CNN2;SPTAN1
	actin binding (GO:0003779)	32/91	1.17115e-14	LIMA1;CAPZA1;TTN;VCL;PLS1;MYO6;ACTN4;MYH9;FLNB;FLNA;SMTN;DBN1;DST;LRPPRC;ALDOA;ABLIM1;SHROOM2;SSH1;CALD1;TPM2;CAPZB;PFN1;EZR;SORBS1;MACF1;CNN2;CORO1A;SVIL;SPTBN2;SPTBN1;SPTAN1;MYH10
	actin filament binding (GO:0051015)	15/28	1.70588e-09	SHROOM2;LIMA1;TTN;EZR;MACF1;PLS1;MYO6;ACTN4;MYH9;FLNA;CORO1A;SVIL;DST;LRPPRC;MYH10
	binding (GO:0005488)	391/6265	1.44393e-07	TAGLN;ADSS;LASP1;CCT6A;CCT6B;GLUD1;ARHGDIA;AP2M1;MPRIP;PRMT5;IMPDH2;MAPRE1;UGP2;ATIC;ACAT1;AP2B1;ATP5A1;RAI14;FN1;EEF1A1;PPIA;SPTBN2;SPTBN1;EML4;CFL1;UNC45A;MAP4;COPB2;COPB1;ACO2;ACO1;GANAB;MARS;ACLY;CAPZA2;CAPZA1;IPO7;IPO5;VARS;HYOU1;AP3B1;CSTF1;GSN;KPNB1;SMTN;KPNA2;ENO1;ACTB;SPTAN1;PGAM1;ILK;SEPT11;LMNA;KIAA1967;SND1;PDCD6IP;HIST1H4A;SOD2;SNX6;SNX2;ZYX;PRKDC;XRCC5;XRCC6;MYO18A;MST4;TUFM;PPP2CA;…
	unfolded protein binding (GO:0051082)	16/59	1.08274e-06	TUBB2C;CCT2;CCT3;NAP1L4;CCT6A;RUVBL2;HSPA1A;CDC37;CCT6B;HSPA2;HSPA5;HSPA9;CCT7;CCT4;PPIA;HSPD1
	structural constituent of muscle (GO:0008307)	12/39	8.31725e-06	MYL6;TTN;TPM2;TPM1;TPM4;MYL9;SORBS2;MYL6B;ASPH;ACTN2;ACTN3;SMTN
	ATPase activity (GO:0016887)	24/157	2.03139e-05	XRCC5;XRCC6;DDX17;VPS4A;MYH9;MYL6;ATP6V1B2;MYO1E;VCP;PSMC4;ATP2A2;PSMC2;PSMC1;CCT8;HSPD1;MYH10;ATP5B;RBBP4;ATP6V1H;RUVBL2;RUVBL1;MSH6;ACTC1;ATP5A1
	structural molecule activity (GO:0005198)	37/327	6.28236e-05	ACTG1;PLS1;LAMC1;LMNB1;LAMB1;MAP4;NUMA1;SORBS2;LMNA;TTN;ASPH;RPS27A;ACTN2;ACTN3;DSP;CSTA;SEPT7;MYL6;MYL9;ARPC3;SPTBN2;SPTBN1;TLN1;CLTC;RPS3;MSN;RPS4X;SMTN;VIM;TPM2;TPM1;TPM4;MYL6B;ACTB;MAP1B;ANXA1;SPTAN1
	structural constituent of cytoskeleton (GO:0005200)	13/67	0.000218778	TLN1;ACTG1;PLS1;MSN;DSP;VIM;TPM1;ARPC3;SORBS2;ACTB;SPTBN2;SPTBN1;SPTAN1
	lyase activity (GO:0016829)	14/78	0.000258225	RPS3;ACO2;ACO1;UMPS;ADSL;ALDOC;ASL;HADHA;HADHB;ENO2;ENO3;FH;ENO1;ACLY
	oxidoreductase activity, acting on paired donors, with incorporation or reduction of molecular oxygen, 2-oxoglutarate as one donor, and incorporation of one atom each of oxygen into both donors (GO:0016706)	5/11	0.00100254	P4HB;P4HA2;PLOD2;P4HA1;ASPH
	identical protein binding (GO:0042802)	39/416	0.00131178	ACTG1;MYH9;NME1;ABAT;MYO18A;MST4;FLNA;RUVBL2;PML;FHL2;EEA1;TRIP13;SHMT1;ACTN4;ACTN2;ACTN3;HSPB1;GLUD1;SDF4;ARHGDIA;TRIP6;CAT;NONO;DBNL;ALDOA;S100A11;CDSN;PCMT1;THBS1;PAICS;TTN;SNX6;STRAP;ITGB1;CORO1A;HSP90AA1;TARS;OXCT1;MSH6
	microfilament motor activity (GO:0000146)	5/13	0.00180395	MYO5A;MYO6;MYO1E;MYH9;MYH10
	calcium ion binding (GO:0005509)	16/127	0.00298627	ASPH;CALR;CALU;SDF4;DSG1;CANX;GSN;SCIN;NUCB2;LCP1;TGM3;HSPA5;ANXA1;HSP90B1;RCN1;CALM1
	GTP binding (GO:0005525)	10/64	0.00468568	MX1;RAN;NME1;SEPT6;SEPT7;GBP1;ADSS;TGM3;EEF1A1;SRP54
	MHC class I protein binding (GO:0042288)	4/10	0.0047409	TUBB;ATP5B;TUBB2C;ATP5A1
	structure-specific DNA binding (GO:0043566)	10/67	0.00623163	XRCC5;XRCC6;YBX1;FUBP1;PCBP1;HNRNPA2B1;RAD23B;MSH6;PCNA;HSPD1
	motor activity (GO:0003774)	8/46	0.00631081	MYL6;MYO5A;MYL6B;MYO6;KIF5B;MYO1E;MYH9;MYH10
	ATPase activity, coupled (GO:0042623)	14/114	0.00649041	XRCC5;XRCC6;DDX17;VPS4A;MYH9;MYL6;ATP6V1B2;MYO1E;ATP2A2;CCT8;MYH10;ATP5B;RBBP4;RUVBL2
	RNA binding (GO:0003723)	26/273	0.00674356	SYNCRIP;DDX17;AARS;PTBP1;PTRF;CALR;SRP54;ACO1;EIF4A1;ETF1;SF3A1;HNRNPA2B1;HNRNPU;PSMA6;LRPPRC;HNRNPM;HNRNPF;EWSR1;SSB;HNRNPH2;HNRNPH1;CSTF1;RPS3;PCBP1;PCBP2;HSP90B1
	integrin binding (GO:0005178)	7/40	0.0100909	CALR;THBS1;ACTN4;ACTN1;ACTN2;ACTN3;DST
	ADP binding (GO:0043531)	4/15	0.0149427	MSH6;GLUD1;MYH9;MYH10
	protein complex binding (GO:0032403)	10/84	0.0235872	ACTN4;ACTN1;ACTN2;ACTN3;DST;CALR;SORBS1;THBS1;MSH6;PCNA
	signal sequence binding (GO:0005048)	4/18	0.0249496	SRP54;TNPO1;KPNB1;KPNA2
	single-stranded DNA binding (GO:0003697)	6/38	0.0251166	RAD23B;YBX1;FUBP1;PCBP1;HNRNPA2B1;HSPD1
	cofactor binding (GO:0048037)	6/40	0.0305731	GLUD1;ACOT7;ALB;CAT;SHMT1;ABAT
	MHC protein binding (GO:0042287)	4/20	0.033415	ATP5B;TUBB2C;TUBB;ATP5A1
	oxidoreductase activity (GO:0016491)	27/335	0.0364391	LDHB;PLOD2;DLD;MDH2;MDH1;HSD17B10;HADHA;HADHB;FDXR;P4HA2;P4HA1;UGDH;FASN;HSD17B4;SOD2;PHGDH;ASPH;GLUD1;P4HB;PRDX4;CAT;IMPDH2;ACADVL;TXNRD1;GSTO1;GAPDH;AKR1B1
	eukaryotic cell surface binding (GO:0043499)	3/12	0.0397382	ATP5B;ATP5A1;THBS1
	calmodulin binding (GO:0005516)	5/33	0.0452147	CALD1;EEA1;TTN;IQGAP1;MYO6
	telomeric DNA binding (GO:0042162)	3/13	0.0470771	XRCC5;XRCC6;HNRNPA2B1
	cell surface binding (GO:0043498)	4/23	0.0488897	ATP5B;ATP5A1;HSPD1;THBS1
VirusMINT	Term	Overlap	P-value	Genes
	Epstein-Barr virus (strain GD1)	42/133	0.00124713	XRCC5;LDHB;CAPZA1;SYNCRIP;NONO;DDX17;RPS27A;DARS;HNRNPA2B1;PTBP1;HNRNPU;HSPB1;LRPPRC;UBA52;GLUD1;HSPA1A;HSPA1B;HNRNPM;TUBB;HNRNPK;CSE1L;EPRS;PSMC2;HSPD1;CAD;CLTC;P4HA2;PCBP2;PSMD2;SLC25A6;FLNC;RAD50;UBC;RUVBL2;UBB;RUVBL1;GCN1L1;IARS;HSPA5;HSPA8;SFPQ;RCN1
	Influenza A virus (strain A/Puerto Rico/8/34 H1N1)	5/8	0.0409668	EZR;MCM7;MCM4;HSPA8;MCM5
	Homo sapiens	9/22	0.0434871	PPP2R1A;HSPA1A;HSPA1B;HNRNPM;UBC;UBB;HSPA8;RPS27A;UBA52
PFAM	Term	Overlap	P-value	Genes
	Calponin_act_bd	26/67	3.77113e-17	IQGAP3;LMO7;IQGAP1;PLS1;PLS3;ACTN4;MICAL2;ACTN1;ACTN2;ACTN3;FLNC;FLNB;FLNA;SMTN;TAGLN;LIMCH1;MAPRE1;DST;LCP1;CNN3;TAGLN2;MACF1;CNN2;CNN1;SPTBN2;SPTBN1
	LIM_Zn_bd	18/66	3.96015e-10	LIMA1;PDLIM7;PDLIM5;LMO7;PDLIM2;PDLIM1;ZYX;MICAL2;LIMCH1;ABLIM1;ABLIM3;FHL2;TES;LPP;CRIP2;CSRP2;LASP1;TRIP6
	Tub_FtsZ_C	11/22	7.38323e-09	TUBB2A;TUBB2C;TUBB;TUBAL3;TUBB6;TUBA4A;TUBA1A;TUBB1;TUBB3;TUBA1C;TUBB4
	EF_hand_Ca_bd	25/165	8.06235e-09	PRKCSH;PLS1;PLS3;CAPNS1;ACTN4;ACTN1;ACTN2;ACTN3;DST;MYL6;FLG2;CALU;MYL9;MACF1;SDF4;S100A11;EFHD2;NUCB2;LCP1;MYL6B;CAPN2;CAPN1;CALM3;RCN1;SPTAN1
	Tubulin_FtsZ	11/23	1.058e-08	TUBB2A;TUBB2C;TUBB;TUBAL3;TUBB6;TUBA4A;TUBA1A;TUBB1;TUBB3;TUBA1C;TUBB4
	Histone_core_D	11/44	2.30473e-06	HIST1H2AB;HIST1H2AC;HIST2H2AA3;HIST1H2AG;HIST1H2AD;HIST2H4A;HIST2H2AC;HIST3H2A;H2AFJ;HIST1H2AH;HIST1H2AJ
	Myosin_head	9/33	1.07914e-05	MYO5A;MYO6;MYO1C;MYO1B;MYO1E;MYH9;MYH14;MYO18A;MYH10
	Importin-b_N	6/14	4.35289e-05	XPO1;IPO9;CSE1L;IPO7;TNPO1;KPNB1
	AAA_ATPase_core	9/48	0.0001377	VPS4A;TRIP13;PSMC4;VCP;PSMC3;PSMC2;PSMC1;RUVBL2;RUVBL1
	IQ_CaM_bd_region	11/79	0.000271564	IQGAP3;IQGAP1;MYO6;MYH9;MYO18A;MYO5A;MYO1C;MYO1B;MYO1E;MYH14;MYH10
	Clathrin/Coatomer_adapt-like_N	5/14	0.000385556	AP1B1;AP2B1;COPB1;COPG;AP3B1
	Thioredoxin_dom	6/28	0.0010017	GLRX3;PDIA3;PDIA6;PDIA4;P4HB;TXNDC5
	Band_4.1_N	6/30	0.00136848	TLN1;RDX;EZR;MSN;PTPN14;EPB41L2
	cofln_actin_bd	4/11	0.00145334	DBNL;TWF1;CFL1;DBN1
	Gelsoln	4/11	0.00145334	SEC23A;GSN;SVIL;SCIN
	PDZ	13/131	0.00149511	PDLIM7;PDLIM5;PDLIM2;LMO7;PDLIM1;SIPA1L3;MYO18A;SIPA1;AHNAK;SLC9A3R1;SHROOM2;TJP1;TJP2
	tRNA-synt_2b	4/12	0.00188518	TARS;GARS;HARS;EPRS
	Dynamin_GTPase	4/13	0.00239837	EHD1;MX1;MX2;EHD4
	GST_C	5/23	0.00252067	VARS;EEF1G;GSTO1;GSTP1;MARS
	KH_type_1	6/37	0.00349393	HDLBP;FUBP1;HNRNPK;PCBP1;PCBP2;KHSRP
	Transl_elong_EFTu/EF1A_2	4/16	0.00449674	TUFM;EEF1A1;EIF2S3;EEF2
	ProtSyn_GTP_bd	4/17	0.00540487	TUFM;EEF1A1;EIF2S3;EEF2
	ATP_bd_ATPase	4/21	0.010243	HSP90AB1;HSP90AA1;TRAP1;HSP90B1
	Amidohydro_1	3/11	0.0114566	DPYSL3;CAD;DPYSL2
	RRM_RNP1	14/190	0.0117802	SYNCRIP;NONO;TARDBP;HNRNPA2B1;PTBP1;HNRNPM;HNRNPF;EWSR1;SSB;HNRNPH2;HNRNPH1;PUF60;SFPQ;POLDIP3
	GST_N	4/22	0.0117807	VARS;EEF1G;GSTO1;GSTP1
	Ubiquitin	5/37	0.0146925	RAD23B;UBQLN1;ISG15;SF3A1;UBC
	Myosin_N	3/13	0.0167433	MYH9;MYH14;MYH10
	Peptidase_M1_N	3/13	0.0167433	NPEPPS;ERAP1;LTA4H
	FAD_pyr_redox	3/14	0.0198172	SQRDL;FDXR;TXNRD1
	Myosin_tail	3/14	0.0198172	MYH9;MYH14;MYH10
	RasGAP	3/14	0.0198172	IQGAP3;IQGAP1;RASA1
	S100_Ca_bd_sub	4/27	0.0216543	HRNR;FLG2;S100A11;S100A10
	SH3	11/158	0.0338467	PACSIN2;DBNL;EPS8L2;DST;MYO1E;LASP1;CSK;SORBS1;SORBS2;RASA1;SPTAN1
	2OG-FeII_Oase	3/20	0.0443076	P4HA2;PLOD2;P4HA1
