# Supplementary material for: Proteomics Analysis of the Non-Muscle Myosin Heavy Chain IIa-Enriched Actin-Myosin Complex Reveals Multiple Functions within the Podocyte
Source: PLoS One. 2014 Jun 20;9(6):e100660. doi: 10.1371/journal.pone.0100660 (PMC4065073; doi:10.1371/journal.pone.0100660)
Supplement: Table S5 — Enrichment analysis of CORUM protein complexes in human community structure analysis. (XLS) [file pone.0100660.s005.xls]

## Sheet: Cluster 1 GO - Table 1 - Table 
Table S5. Enrichment analysis of CORUM protein complexes in human community structure analysis
Cluster 1	GO Term	P-value	Genes
	cytoskeleton organization (GO:0007010)	4.26084e-08	TTN,PACSIN2,MYH9,DST,SSH2,CORO2B,CKAP5,DNAJB6,TLN1,LIMA1,GSN,DYNC1H1,DLG1,PALLD,FLNA,SHROOM2,PAFAH1B1,CNN2,MAP1S
	actin filament-based process (GO:0030029)	8.41748e-07	TTN,PACSIN2,MYO6,MYH9,DST,SSH2,CORO2B,MYO1E,MYH10,LIMA1,GSN,DLG1,FLNA,SHROOM2
	organelle organization (GO:0006996)	1.2243e-05	MYH9,LIMA1,FLNA,RUVBL2,RUVBL1,NUMA1,PACSIN2,DNAJB6,PRDX3,DLG1,PAFAH1B1,DCTN1,DCTN2,TNKS1BP1,DYNC1H1,SHROOM2,ACTL6A,TTN,CLIP1,DST,SSH2,CORO2B,CKAP5,TLN1,GSN,ZW10,PALLD,CNN2,MAP1S
	regulation of apoptosis (GO:0042981)	2.37192e-05	HSPA1A,ACTN4,ACTN1,ACTN2,ACTN3,TRAF2,TUBB,HSPD1,DNAJB6,PRDX3,RPS3,RPS3A,NDUFS3,HSPA5,HSPA9,ANXA1,ANXA4,NFKB1,BAG3,YWHAZ,YWHAB,MX1,DAPK1,CFL1
	actin cytoskeleton organization (GO:0030036)	2.38071e-05	TTN,PACSIN2,MYH9,DST,SSH2,CORO2B,LIMA1,GSN,DLG1,FLNA,SHROOM2
	cell-cell junction assembly (GO:0007043)	3.74789e-05	TLN1,CTNNA1,VCL,TJP1,DSG1
Cluster 2	cell motion (GO:0006928)	2.11389e-08	ACTR3,ACTR2,ARHGEF11,KPTN,GNA13,ARPC1B,ARPC5,ARPC3,ARPC2,ARHGDIA,MSN,TPM1,TPM3
	actin filament-based process (GO:0030029)	8.78727e-08	MYL6,SSH1,ARPC5,CDC42,ARHGEF11,SCIN,TPM1,EZR,ACTC1,KPTN
	actin cytoskeleton organization (GO:0030036)	2.72021e-05	SSH1,ARPC5,CDC42,ARHGEF11,TPM1,EZR,KPTN
Cluster 3	translational initiation (GO:0006413)	8.40396e-07	EIF3C,EIF3G,EIF3F,EIF3L,EIF3M
	tRNA aminoacylation for protein translation (GO:0006418)	4.75782e-06	WARS,YARS,DARS,SARS2
	metabolic process (GO:0008152)	5.04728e-06	ACAA2,SARS2,HSD17B10,ASL,AIFM1,WARS,TBCD,MDH2,ALDOA,ACAT2,IDH2,IDH1,EEF1A1,ALDH2,DLST,YARS,PEPD,SHMT2,ACLY,ACADVL,ECH1,POLR2C,PAICS,DARS,SSB,FH,EIF3E,RPS16,NAGK,NAP1L1,PDIA6,PFDN2,NUDT5,NDUFV1,TALDO1,RRBP1,CMPK1,CPNE3,UMPS,PSME1,PSME2
	cellular amino acid metabolic process (GO:0006520)	0.00013656	WARS,YARS,PEPD,DARS,SARS2,ASL
	nucleotide metabolic process (GO:0009117)	0.000448322	NUDT5,UMPS,ALDOA,CMPK1,ACLY
Cluster 4	mitotic spindle organization (GO:0007052)	1.70642e-06	KIF11,RAN,RCC1,SMC1A,SMC3
	DNA replication (GO:0006260)	4.11323e-06	RFC2,MCM7,MCM2,MCM3,MCM4,MCM5,RAD50,MCM6,SET,NAE1
	cellular protein metabolic process (GO:0044267)	1.08392e-05	ISG15,PPP1CA,CCT6A,CCT6B,RPS27A,PPP2R1A,DDB1,PPP2R2A,FKBP5,CCT2,CCT3,CCT7,CCT4,TRIOBP,SAE1,PPP5C,HAT1,UBE4B,MST4,NPLOC4,UBA3,CAND1,PPP2CB,BUB3,NAE1,CCNB1,VCP,PRDX4,PADI4,PPME1,PSMD4,PSME3
	DNA metabolic process (GO:0006259)	1.11352e-05	RAN,RFC2,RECQL5,RAD50,SET,NAE1,CDKN2A,VCP,SMC1A,MCM7,DDB1,MCM2,MCM3,MCM4,MCM5,MCM6
	spindle organization (GO:0007051)	1.3778e-05	KIF11,RAN,RCC1,SMC3,SMC1A
	nucleocytoplasmic transport (GO:0006913)	1.43352e-05	RANBP2,NUP133,IPO5,AGFG1,SET,NPM1,XPOT,MALT1
	protein metabolic process (GO:0019538)	2.26154e-05	ISG15,C4A,PPP1CA,CCT6A,CCT6B,CDKN2A,RPS27A,PPP2R1A,DDB1,PPP2R2A,FKBP5,PRSS3,CCT2,CCT3,CCT7,CCT4,TRIOBP,SAE1,PPP5C,HAT1,UBE4B,MST4,NPLOC4,UBA3,CAND1,PPP2CB,BUB3,NAE1,CCNB1,VCP,PRDX4,PADI4,PPME1,PSMD4,PSME3
	mitosis (GO:0007067)	4.03437e-05	TARDBP,BUB3,KIF11,RAN,SMC3,PPP5C
	nucleosome assembly (GO:0006334)	6.78573e-05	NAP1L4,SET,NPM1,HIST2H2BE,SMARCA5
	regulation of ubiquitin-protein ligase activity (GO:0051438)	0.000178532	CDKN2A,PSMD4,CUL1,RPS27A,PSME3,BUB3,CCNB1
	protein folding (GO:0006457)	0.000178532	CCT2,CCT3,CCT6A,FKBP5,CCT6B,CCT7,CCT4
	organelle organization (GO:0006996)	0.000236259	KIFC1,RCC1,NPLOC4,NAP1L4,HIST2H2BE,BUB3,CDKN2A,SMARCA5,HIST1H4A,KIF11,SMC3,RAN,RBBP4,RAD50,TRIOBP,SET,TARDBP,PPP5C,NPM1,SMC1A
	proteasomal ubiquitin-dependent protein catabolic process (GO:0043161)	0.000241439	PSMD4,RPS27A,PSME3,BUB3,NPLOC4,CCNB1,VCP
	protein modification by small protein conjugation (GO:0032446)	0.000278994	SAE1,RPS27A,DDB1,CAND1,UBE4B,NAE1,VCP
	metabolic process (GO:0008152)	0.000279318	C4A,PPP1CA,CCT6A,CCT6B,CDKN2A,RPS27A,DDB1,CCT2,CCT3,PLAA,CCT7,CCT4,ATP5B,RAD50,SAE1,PPP5C,HAT1,NPLOC4,UBA3,ACO2,ACO1,CCNB1,TROVE2,PRDX4,PRDX1,PADI4,SET,TARDBP,PPME1,GSS,GPI,ISG15,RECQL5,PPP2R1A,PPP2R2A,FKBP5,PRSS3,NSUN2,RAN,TRIOBP,SOD1,HCFC1,UBE4B,MST4,CAND1,PPP2CB,BUB3,NAE1,EEF2,VCP,CPSF1,RNH1,RFC2,SMC1A,MCM7,PSMD4,MCM2,MCM3,MCM4,MCM5,MCM6,PSME3
Cluster 5	negative regulation of ubiquitin-protein ligase activity during mitotic cell cycle (GO:0051436)	1.25527e-31	PSMD1,PSMD2,PSMD3,PSMD5,PSMD6,PSMD7,PSMD8,PSMA6,PSMA5,PSMA4,PSMA3,PSMA7,PSMB4,PSMC6,PSMC5,PSMD13,PSMC4,PSMD12,PSMD11,PSMC3,PSMC2,PSMC1
	anaphase-promoting complex-dependent proteasomal ubiquitin-dependent protein catabolic process (GO:0031145)	1.25527e-31	PSMD1,PSMD2,PSMD3,PSMD5,PSMD6,PSMD7,PSMD8,PSMA6,PSMA5,PSMA4,PSMA3,PSMA7,PSMB4,PSMC6,PSMD13,PSMC5,PSMC4,PSMD12,PSMC3,PSMD11,PSMC2,PSMC1
	negative regulation of ubiquitin-protein ligase activity (GO:0051444)	2.26046e-31	PSMD1,PSMD2,PSMD3,PSMD5,PSMD6,PSMD7,PSMD8,PSMA6,PSMA5,PSMA4,PSMA3,PSMA7,PSMB4,PSMC6,PSMC5,PSMD13,PSMC4,PSMD12,PSMD11,PSMC3,PSMC2,PSMC1
	positive regulation of ubiquitin-protein ligase activity during mitotic cell cycle (GO:0051437)	3.01533e-31	PSMD1,PSMD2,PSMD3,PSMD5,PSMD6,PSMD7,PSMD8,PSMA6,PSMA5,PSMA4,PSMA3,PSMA7,PSMB4,PSMC6,PSMD13,PSMC5,PSMD12,PSMC4,PSMC3,PSMD11,PSMC2,PSMC1
	positive regulation of ubiquitin-protein ligase activity (GO:0051443)	5.30459e-31	PSMD1,PSMD2,PSMD3,PSMD5,PSMD6,PSMD7,PSMD8,PSMA6,PSMA5,PSMA4,PSMA3,PSMA7,PSMB4,PSMC6,PSMD13,PSMC5,PSMD12,PSMC4,PSMC3,PSMD11,PSMC2,PSMC1
	positive regulation of ligase activity (GO:0051351)	9.19687e-31	PSMD1,PSMD2,PSMD3,PSMD5,PSMD6,PSMD7,PSMD8,PSMA6,PSMA5,PSMA4,PSMA3,PSMA7,PSMB4,PSMC6,PSMD13,PSMC5,PSMD12,PSMC4,PSMC3,PSMD11,PSMC2,PSMC1
	regulation of ubiquitin-protein ligase activity (GO:0051438)	3.43117e-30	PSMD1,PSMD2,PSMD3,PSMD5,PSMD6,PSMD7,PSMD8,PSMA6,PSMA5,PSMA4,PSMA3,PSMA7,PSMB4,PSMC6,PSMD13,PSMC5,PSMD12,PSMC4,PSMC3,PSMD11,PSMC2,PSMC1
	proteasomal ubiquitin-dependent protein catabolic process (GO:0043161)	9.30538e-30	PSMD1,PSMD2,PSMD3,PSMD5,PSMD6,PSMD7,PSMD8,PSMA6,PSMA5,PSMA4,PSMA3,PSMA7,PSMB4,PSMC6,PSMD13,PSMC5,PSMC4,PSMD12,PSMC3,PSMD11,PSMC2,PSMC1
	ubiquitin-dependent protein catabolic process (GO:0006511)	2.02348e-26	PSMA6,PSMA5,PSMA4,PSMA3,PSMA7,PSMB4,PSMC6,PSMC5,PSMC4,PSMC3,PSMC2,PSMC1,PSMD1,PSMD2,PSMD3,PSMD5,PSMD6,PSMD7,PSMD8,PSMD13,PSMD12,PSMD11
	proteolysis involved in cellular protein catabolic process (GO:0051603)	4.64639e-26	PSMA6,PSMA5,PSMA4,PSMA3,PSMA7,PSMB4,PSMC6,PSMC5,PSMC4,PSMC3,PSMC2,PSMC1,PSMD1,PSMD2,PSMD3,PSMD5,PSMD6,PSMD7,PSMD8,PSMD13,PSMD12,PSMD11
	negative regulation of catalytic activity (GO:0043086)	5.06309e-24	PSMA6,PSMA5,PSMA4,PSMA3,PSMA7,PSMB4,PSMC6,PSMC5,PSMC4,PSMC3,PSMC2,PSMC1,PAK2,PSMD1,PSMD2,PSMD3,PSMD5,PSMD6,PSMD7,PSMD8,PSMD13,PSMD12,PSMD11
	proteolysis (GO:0006508)	1.21138e-19	PSMD13,PSMD12,PSMD11,PSMA6,PSMA5,PSMA4,PSMA3,PSMA7,PSMB4,PSMC6,PSMC5,PSMC4,PSMC3,PSMC2,PSMC1,PSMD1,PSMD2,PSMD3,PSMD5,PSMD6,PSMD7,PSMD8
	protein catabolic process (GO:0030163)	4.49994e-19	PSMD13,PSMD12,PSMD11,PSMA6,PSMA5,PSMA4,PSMA3,PSMA7,PSMB4,PSMC6,PSMC5,PSMC4,PSMC3,PSMC2,PSMC1,PSMD1,PSMD2,PSMD3,PSMD5,PSMD6,PSMD7,PSMD8
	positive regulation of catalytic activity (GO:0043085)	4.67862e-17	PSMD13,PSMD12,PSMD11,PSMA6,PSMA5,PSMA4,PSMA3,PSMA7,PSMB4,PSMC6,PSMC5,PSMC4,PSMC3,PSMC2,PSMC1,PSMD1,PSMD2,PSMD3,PSMD5,PSMD6,PSMD7,PSMD8
	catabolic process (GO:0009056)	1.79989e-15	RAD23B,GOT2,PSMD13,PSMD12,PSMD11,PSMA6,PSMA5,PSMA4,PSMA3,PSMA7,PSMB4,PSMC6,PSMC5,PSMC4,PSMC3,PSMC2,PSMC1,PSMD1,PSMD2,PSMD3,PSMD5,PSMD6,PSMD7,PSMD8
	regulation of catalytic activity (GO:0050790)	6.45877e-15	PSMD13,PSMD12,PSMD11,PSMA6,PSMA5,PSMA4,PSMA3,PSMA7,PSMB4,PSMC6,PSMC5,PSMC4,PSMC3,PSMC2,PSMC1,PAK2,PSMD1,PSMD2,PSMD3,PSMD5,PSMD6,PSMD7,PSMD8
	cellular protein metabolic process (GO:0044267)	1.70929e-12	P4HB,PLOD2,PCMT1,PSMD13,PSMD12,PSMD11,PSMA6,PSMA5,PSMA4,PSMA3,PSMA7,PSMB4,ERO1L,PSMC6,PSMC5,PSMC4,PSMC3,PSMC2,PSMC1,PAK2,PSMD1,PSMD2,PSMD3,PSMD5,PSMD6,PSMD7,PSMD8
	protein metabolic process (GO:0019538)	1.00853e-10	P4HB,PLOD2,PCMT1,PSMD13,PSMD12,PSMD11,PSMA6,PSMA5,PSMA4,PSMA3,PSMA7,PSMB4,ERO1L,PSMC6,PSMC5,PSMC4,PSMC3,PSMC2,PSMC1,PAK2,PSMD1,PSMD2,PSMD3,PSMD5,PSMD6,PSMD7,PSMD8
	metabolic process (GO:0008152)	3.70933e-07	EEF1B2,P4HB,TARS,HPRT1,PCMT1,PSMD13,PSMD12,PSMD11,PAK2,RAD23B,EEF1G,EEF1D,RPS28,GOT2,PLOD2,RARS,PSMA6,PSMA5,PSMA4,PSMA3,PSMA7,PSMB4,ERO1L,PSMC6,PSMC5,PSMC4,PSMC3,PSMC2,PSMC1,PSMD1,PSMD2,PSMD3,PSMD5,PSMD6,PSMD7,PSMD8
Cluster 6	retrograde vesicle-mediated transport, Golgi to ER (GO:0006890)	7.04911e-14	ARFGAP1,COPA,COG3,COPB2,GBF1,COPB1,ARCN1,COPG,COPE
	COPI coating of Golgi vesicle (GO:0048205)	8.38207e-14	ARFGAP1,COPA,COPB2,GBF1,COPB1,ARCN1,COPG,COPE
	vesicle organization (GO:0016050)	4.2482e-12	ARFGAP1,COPA,EEA1,COPB2,GBF1,COPB1,ARCN1,COPG,COPE
	intracellular transport (GO:0046907)	5.63707e-10	GBF1,VPS4A,CDC37,KIAA1279,HGS,COPB2,COPB1,EEA1,COG3,ARFGAP1,COPA,TPR,ARCN1,TOM1,COPG,COPE
	vesicle-mediated transport (GO:0016192)	1.872e-09	GBF1,VPS4A,HGS,COPB2,COPB1,EEA1,COG3,ARFGAP1,COPA,ARCN1,TOM1,COPG,COPE
	Golgi vesicle transport (GO:0048193)	3.17435e-09	COPA,COPB2,GBF1,COPB1,ARCN1,COPG,COPE,ARFGAP1,COG3
	establishment of localization in cell (GO:0051649)	7.48982e-09	VPS4A,KIAA1279,HGS,COPB2,COPB1,EEA1,ARFGAP1,GBF1,CDC37,COG3,COPA,TPR,ARCN1,TOM1,COPG,COPE
	membrane organization (GO:0016044)	1.50866e-08	GBF1,ARFGAP1,PPT1,COPA,COPB2,COPB1,ARCN1,TOM1,COPG,COPE,EEA1
	transport (GO:0006810)	8.97463e-06	VPS4A,RYR1,ARFGAP1,GBF1,COG3,SLC25A11,COPA,TPR,ARCN1,TOM1,COPG,COPE,PPT1,KIAA1279,HGS,COPB2,COPB1,EEA1,CDC37
	endosome transport (GO:0016197)	0.000223162	EEA1,VPS4A,TOM1,HGS
Cluster 7	RNA splicing (GO:0008380)	1.79709e-25	NCBP1,SNRPD2,SYNCRIP,NONO,U2AF1,LSM2,SNRPA1,SNRPN,SF3B14,PTBP1,HNRNPA2B1,HNRNPU,SNRPB,SNRPA,FUS,HNRNPL,HNRNPA3,HNRNPF,HNRNPD,HNRNPC,DHX9,CSTF3,HNRNPA1,HNRNPH2,HNRNPH1,CSTF1,YBX1,SNRNP200,KHSRP,SF3B4,SF3B3,SF3B2,SF3B1,PPP2CA,SF3A1,SF3A3,SFPQ,ZRANB2
	mRNA processing (GO:0006397)	1.09065e-23	NCBP1,NONO,U2AF1,LSM2,SNRPA1,SF3B14,PTBP1,HNRNPA2B1,HNRNPU,SNRPA,FUS,HNRNPA3,HNRNPL,HNRNPF,HNRNPD,PABPC1,HNRNPC,DHX9,CSTF3,HNRNPA1,HNRNPH2,HNRNPH1,CSTF1,YBX1,KHDRBS1,SNRNP200,KHSRP,SF3B4,SF3B3,SF3B2,SF3B1,SF3A1,SF3A3,SFPQ
	RNA processing (GO:0006396)	2.60729e-23	SYNCRIP,NONO,U2AF1,LSM2,SF3B14,PTBP1,FUS,HNRNPA3,PABPC1,DHX9,SMAD3,SMAD2,HNRNPA1,YBX1,SF3B4,SF3B3,SF3B2,SF3B1,PPP2CA,SF3A1,SF3A3,SFPQ,NCBP1,SNRPD2,SNRPA1,SNRPN,HNRNPA2B1,HNRNPU,SNRPB,SNRPA,HNRNPL,HNRNPF,HNRNPD,HNRNPC,CSTF3,HNRNPH2,HNRNPH1,CSTF1,KHDRBS1,SARS,SNRNP200,KHSRP,ZRANB2
	mRNA metabolic process (GO:0016071)	1.92746e-22	NCBP1,NONO,U2AF1,LSM2,SNRPA1,SF3B14,PTBP1,HNRNPA2B1,HNRNPU,SERBP1,SNRPA,FUS,HNRNPL,HNRNPA3,HNRNPF,HNRNPD,HNRNPC,PABPC1,DHX9,CSTF3,HNRNPA1,HNRNPH2,HNRNPH1,CSTF1,YBX1,KHDRBS1,SNRNP200,KHSRP,SF3B4,SF3B3,SF3B2,SF3B1,SF3A1,SF3A3,SFPQ
	nucleobase, nucleoside, nucleotide and nucleic acid metabolic process (GO:0006139)	4.57175e-20	SYNCRIP,PTBP1,PABPC1,RECQL4,DHX9,YBX1,TP53,SF3B4,SF3B3,SF3B2,SF3B1,SF3A1,SF3A3,SFPQ,NCBP1,SNRPD2,SNRNP200,UGP2,SF3B14,TGFB1I1,FUS,HNRNPA3,HNRNPA1,DNMT1,FUBP1,POU2F2,IRF9,XRCC5,XRCC6,LSM2,PCNA,PPP2CA,SNRPA1,HNRNPA2B1,HNRNPU,HMGB1,HNRNPL,HNRNPF,HNRNPD,HNRNPC,HNRNPH2,POLD2,HNRNPH1,SARS,RECQL,DRG1,ZRANB2,PRIM1,NONO,U2AF1,OLA1,SERBP1,MRE11A,CHEK1,SMAD3,SMAD2,STAT1,RBM14,SNRPN,SNRPB,SNRPA,CSTF3,CSTF1,K…
	nuclear mRNA splicing, via spliceosome (GO:0000398)	5.21307e-20	U2AF1,LSM2,SNRPA1,SF3B14,PTBP1,HNRNPA2B1,HNRNPU,SNRPA,FUS,HNRNPL,HNRNPA3,HNRNPF,HNRNPD,HNRNPC,DHX9,CSTF3,HNRNPA1,HNRNPH2,HNRNPH1,CSTF1,YBX1,SNRNP200,SF3B4,SF3B3,SF3B2,SF3B1,SF3A1,SF3A3
	RNA splicing, via transesterification reactions (GO:0000375)	6.46778e-20	U2AF1,LSM2,SNRPA1,SF3B14,PTBP1,HNRNPA2B1,HNRNPU,SNRPA,FUS,HNRNPL,HNRNPA3,HNRNPF,HNRNPD,HNRNPC,DHX9,CSTF3,HNRNPA1,HNRNPH2,HNRNPH1,CSTF1,YBX1,SNRNP200,SF3B4,SF3B3,SF3B2,SF3B1,SF3A1,SF3A3
	RNA metabolic process (GO:0016070)	3.18462e-19	SYNCRIP,LSM2,PTBP1,PABPC1,DHX9,YBX1,SF3B4,SF3B3,SF3B2,SF3B1,PPP2CA,SF3A1,SF3A3,SFPQ,NCBP1,SNRPD2,SNRPA1,HNRNPA2B1,HNRNPU,HNRNPL,HNRNPF,HNRNPD,HNRNPC,HNRNPH2,HNRNPH1,SARS,SNRNP200,ZRANB2,PRIM1,NONO,U2AF1,SF3B14,SERBP1,TGFB1I1,FUS,HNRNPA3,SMAD3,SMAD2,HNRNPA1,STAT1,SNRPN,SNRPB,SNRPA,CSTF3,CSTF1,FUBP1,KHDRBS1,KHSRP,POU2F2,APEX1,IRF9
	metabolic process (GO:0008152)	5.74331e-06	SYNCRIP,PTBP1,DHX9,YBX1,SF3B4,SF3B3,SF3B2,SF3B1,SF3A1,SF3A3,NCBP1,SNRPD2,PRMT1,PRMT5,CAT,SNRNP200,UGP2,SF3B14,TGFB1I1,FUS,FDXR,PPA1,CTBP1,FN1,FUBP1,POU2F2,LSM2,PML,HMGB1,POLD2,DRG1,FUCA1,ZRANB2,PRIM1,NONO,OLA1,MRE11A,SMAD3,SMAD2,DHCR24,PRPF19,PYGL,SNRPN,SNRPB,SNRPA,CSTF3,CSTF1,CSK,KHDRBS1,KHSRP,KPNA2,USP9X,ILK,PABPC1,RECQL4,TP53,SFPQ,CSNK2A1,HDLBP,XPNPEP1,CALR,HNRNPA3,HNRNPA1,MIF,DNMT1,PRKDC,TGM1…
	regulation of translation (GO:0006417)	6.07902e-06	EIF5,EIF4G1,EIF4G2,HSPB1,PML,IGF2BP2,CALR,THBS1,ETF1,EIF4H
	spliceosomal snRNP biogenesis (GO:0000387)	4.53824e-05	CLNS1A,NCBP1,SNRPD2,PRMT5,SNRPB,SNRPE
	cell-substrate adhesion (GO:0031589)	7.66649e-05	CD44,ITGAV,LAMB1,FN1,ITGA3,CORO1A,LAMC1
Cluster 8	peptide cross-linking (GO:0018149)	0.00674884	CSTA
	negative regulation of peptidase activity (GO:0010466)	0.00778408	CSTA
Cluster 9	intracellular transport (GO:0046907)	1.29278e-08	SEC31A,MYO5A,RAB11A,SEC13,SEC24C,SEC23A,MYL6B
	ER to Golgi vesicle-mediated transport (GO:0006888)	3.48447e-08	SEC31A,SEC24C,SEC23A,SEC13
	establishment of localization in cell (GO:0051649)	4.58657e-08	RAB11A,SEC13,SEC24C,SEC23A,SEC31A,MYO5A,MYL6B
	Golgi vesicle transport (GO:0048193)	1.31408e-06	SEC31A,SEC24C,SEC23A,SEC13
	transport (GO:0006810)	1.59776e-05	MYO5A,RAB11A,SEC13,SEC24C,SEC23A,SEC31A,MYL6B
	membrane organization (GO:0016044)	2.7238e-05	SEC31A,SEC13,SEC24C,SEC23A
	vesicle-mediated transport (GO:0016192)	7.5932e-05	SEC31A,SEC13,SEC24C,SEC23A
	actin filament-based movement (GO:0030048)	0.000228727	MYO5A,MYL6B
